# Supplementary material for: Efficiency of Computer-Aided Facial Phenotyping (DeepGestalt) in Individuals With and Without a Genetic Syndrome: Diagnostic Accuracy Study
Source: J Med Internet Res. 2020 Oct 22;22(10):e19263. doi: 10.2196/19263 (PMC7644377; doi:10.2196/19263)
Supplement: Multimedia Appendix 1 [file jmir_v22i10e19263_app1.zip]

Archive with 6 entries (6 files):
- code and data/compare_auc_delong_xu.py
- code and data/data.txt
- code and data/differentiator.py
- code and data/matrix.txt
- code and data/readme.txt
- code and data/reproduce.py
