# Supplementary material for: Efficiency of Computer-Aided Facial Phenotyping (DeepGestalt) in Individuals With and Without a Genetic Syndrome: Diagnostic Accuracy Study
Source: J Med Internet Res. 2020 Oct 22;22(10):e19263. doi: 10.2196/19263 (PMC7644377; doi:10.2196/19263)
Supplement: Multimedia Appendix 1 [file jmir_v22i10e19263_app1.zip › code and data/data.txt]

ID	Sex	Ethnicity	Diagnosis	age (group)
304	m	White	Williams-Beuren Syndrome; WBS	3 to 10
303	m	White	Williams-Beuren Syndrome; WBS	3 to 10
302	m	White	Williams-Beuren Syndrome; WBS	21 to 40
301	m	White	Williams-Beuren Syndrome; WBS	3 to 10
300	f	White	Williams-Beuren Syndrome; WBS	3 to 10
299	m	White	Williams-Beuren Syndrome; WBS	3 to 10
298	f	White	Williams-Beuren Syndrome; WBS	21 to 40
297	?	White	Williams-Beuren Syndrome; WBS	3 to 10
296	f	White	Williams-Beuren Syndrome; WBS	3 to 10
295	m	White	Williams-Beuren Syndrome; WBS	41 to 60
294	m	White	Williams-Beuren Syndrome; WBS	41 to 60
293	m	White	Williams-Beuren Syndrome; WBS	3 to 10
292	f	White	Williams-Beuren Syndrome; WBS	3 to 10
291	f	African American	Williams-Beuren Syndrome; WBS	0 to 2
290	f	mixed?	Williams-Beuren Syndrome; WBS	3 to 10
289	m	White	Williams-Beuren Syndrome; WBS	41 to 60
288	m	Latino?	Williams-Beuren Syndrome; WBS	21 to 40
287	m	White	Williams-Beuren Syndrome; WBS	21 to 40
286	f	White	Williams-Beuren Syndrome; WBS	>60
57	f	White	Angelman Syndrome; AS	0 to 2
56	f	White	Angelman Syndrome; AS	3 to 10
55	f	White	Angelman Syndrome; AS	11 to 20
54	m	White	Angelman Syndrome; AS	0 to 2
53	m	White	Angelman Syndrome; AS	3 to 10
52	f	White	Angelman Syndrome; AS	3 to 10
51	m	White	Angelman Syndrome; AS	11 to 20
50	f	Middle Eastern?	Angelman Syndrome; AS	11 to 20
49	m	White	Angelman Syndrome; AS	21 to 40
48	f	White	Angelman Syndrome; AS	3 to 10
47	m	White	Angelman Syndrome; AS	3 to 10
46	f	White	Angelman Syndrome; AS	11 to 20
45	f	White	Angelman Syndrome; AS	0 to 2
44	f	White	Angelman Syndrome; AS	41 to 60
43	m	White	Angelman Syndrome; AS	11 to 20
42	m	White	Angelman Syndrome; AS	3 to 10
41	f	White	Angelman Syndrome; AS	3 to 10
40	m	White	Angelman Syndrome; AS	3 to 10
39	m	White	Angelman Syndrome; AS	0 to 2
96	m	White	Fragile X Syndrome	3 to 10
97	m	African	Fragile X Syndrome	3 to 10
98	m	White	Fragile X Syndrome	11 to 20
99	m	White	Fragile X Syndrome	11 to 20
100	m	Arab?	Fragile X Syndrome	41 to 60
101	m	White	Fragile X Syndrome	11 to 20
102	m	White	Fragile X Syndrome	3 to 10
103	f	White	Fragile X Syndrome	11 to 20
104	m	White	Fragile X Syndrome	21 to 40
105	m	White	Fragile X Syndrome	21 to 40
106	f	White	Fragile X Syndrome	21 to 40
107	m	White	Fragile X Syndrome	41 to 60
108	m	Arab?	Fragile X Syndrome	21 to 40
109	m	White	Fragile X Syndrome	21 to 40
110	m	?	Fragile X Syndrome	3 to 10
111	m	Latino?	Fragile X Syndrome	11 to 20
112	m	Indian	Fragile X Syndrome	11 to 20
113	m	White	Fragile X Syndrome	3 to 10
114	m	White	Fragile X Syndrome	3 to 10
210	f	African American/Arab?	Rett Syndrome; RTT	3 to 10
211	f	Latino?	Rett Syndrome; RTT	11 to 20
212	f	White	Rett Syndrome; RTT	11 to 20
213	f	White	Rett Syndrome; RTT	3 to 10
214	f	White	Rett Syndrome; RTT	11 to 20
215	f	White	Rett Syndrome; RTT	3 to 10
216	f	White	Rett Syndrome; RTT	11 to 20
217	f	White	Rett Syndrome; RTT	11 to 20
218	f	White	Rett Syndrome; RTT	11 to 20
219	f	White	Rett Syndrome; RTT	11 to 20
220	f	African	Rett Syndrome; RTT	11 to 20
221	f	African	Rett Syndrome; RTT	11 to 20
222	f	White	Rett Syndrome; RTT	11 to 20
223	f	White	Rett Syndrome; RTT	3 to 10
224	f	Latino?	Rett Syndrome; RTT	21 to 40
225	f	White	Rett Syndrome; RTT	3 to 10
226	f	White	Rett Syndrome; RTT	3 to 10
227	f	White	Rett Syndrome; RTT	3 to 10
228	f	White	Rett Syndrome; RTT	3 to 10
267	m	?	Treacher Collins Syndrome	41 to 60
268	f	African	Treacher Collins Syndrome	21 to 40
269	f	White	Treacher Collins Syndrome	3 to 10
270	f	White	Treacher Collins Syndrome	21 to 40
271	f	White	Treacher Collins Syndrome	21 to 40
272	m	White	Treacher Collins Syndrome	3 to 10
273	m	White	Treacher Collins Syndrome	3 to 10
274	m	White	Treacher Collins Syndrome	3 to 10
275	m	White	Treacher Collins Syndrome	3 to 10
276	f	White	Treacher Collins Syndrome	0 to 2
277	m	White	Treacher Collins Syndrome	3 to 10
278	f	White	Treacher Collins Syndrome	11 to 20
279	m	Latino?	Treacher Collins Syndrome	3 to 10
280	f	White	Treacher Collins Syndrome	21 to 40
281	m	White	Treacher Collins Syndrome	11 to 20
282	f	White	Treacher Collins Syndrome	11 to 20
283	f	White	Treacher Collins Syndrome	3 to 10
284	m	African	Treacher Collins Syndrome	11 to 20
285	m	White	Treacher Collins Syndrome	41 to 60
1	f	White	22q11.2 deletion syndrome	3 to 10
2	m	Arab?	22q11.2 deletion syndrome	3 to 10
3	m	mixed White African	22q11.2 deletion syndrome	11 to 20
4	m	White	22q11.2 deletion syndrome	3 to 10
5	m	White	22q11.2 deletion syndrome	3 to 10
6	f	White	22q11.2 deletion syndrome	11 to 20
7	f	White	22q11.2 deletion syndrome	11 to 20
8	f	White	22q11.2 deletion syndrome	11 to 20
9	m	White	22q11.2 deletion syndrome	3 to 10
10	f	White	22q11.2 deletion syndrome	11 to 20
11	m	White	22q11.2 deletion syndrome	3 to 10
12	f	White	22q11.2 deletion syndrome	11 to 20
13	f	mixed White African	22q11.2 deletion syndrome	11 to 20
14	f	White	22q11.2 deletion syndrome	11 to 20
15	f	White	22q11.2 deletion syndrome	11 to 20
16	f	White	22q11.2 deletion syndrome	21 to 40
17	m	African	22q11.2 deletion syndrome	0 to 2
18	m	White	22q11.2 deletion syndrome	3 to 10
19	f	White	22q11.2 deletion syndrome	11 to 20
191	m	White	Phelan-Mcdermid Syndrome; PHMDS	3 to 10
192	m	White	Phelan-Mcdermid Syndrome; PHMDS	3 to 10
193	m	White	Phelan-Mcdermid Syndrome; PHMDS	3 to 10
194	m	White	Phelan-Mcdermid Syndrome; PHMDS	41 to 60
195	f	White	Phelan-Mcdermid Syndrome; PHMDS	3 to 10
196	m	White	Phelan-Mcdermid Syndrome; PHMDS	3 to 10
197	m	White	Phelan-Mcdermid Syndrome; PHMDS	11 to 20
198	m	Latino	Phelan-Mcdermid Syndrome; PHMDS	3 to 10
199	f	White	Phelan-Mcdermid Syndrome; PHMDS	0 to 2
200	f	White (Spanish)	Phelan-Mcdermid Syndrome; PHMDS	11 to 20
201	m	White	Phelan-Mcdermid Syndrome; PHMDS	3 to 10
202	m	White	Phelan-Mcdermid Syndrome; PHMDS	3 to 10
203	f	White	Phelan-Mcdermid Syndrome; PHMDS	11 to 20
204	f	?	Phelan-Mcdermid Syndrome; PHMDS	11 to 20
205	f	White	Phelan-Mcdermid Syndrome; PHMDS	3 to 10
206	m	White	Phelan-Mcdermid Syndrome; PHMDS	3 to 10
207	m	Latino?	Phelan-Mcdermid Syndrome; PHMDS	3 to 10
208	f	White	Phelan-Mcdermid Syndrome; PHMDS	3 to 10
209	m	White	Phelan-Mcdermid Syndrome; PHMDS	3 to 10
134	m	White	Loeys-Dietz Syndrome	0 to 2
135	f	White	Loeys-Dietz Syndrome	21 to 40
150	m	White	Loeys-Dietz Syndrome	3 to 10
138	f	White	Loeys-Dietz Syndrome	21 to 40
136	m	White	Loeys-Dietz Syndrome	3 to 10
137	f	White	Loeys-Dietz Syndrome	3 to 10
139	f	White/Latino?	Loeys-Dietz Syndrome	21 to 40
140	f	White	Loeys-Dietz Syndrome	3 to 10
141	f	White	Loeys-Dietz Syndrome	21 to 40
142	m	White	Loeys-Dietz Syndrome	3 to 10
143	f	White	Loeys-Dietz Syndrome	21 to 40
144	f	White	Loeys-Dietz Syndrome	3 to 10
152	m	White	Loeys-Dietz Syndrome	3 to 10
145	m	White	Loeys-Dietz Syndrome	21 to 40
146	f	White	Loeys-Dietz Syndrome	11 to 20
147	f	White	Loeys-Dietz Syndrome	11 to 20
148	f	White	Loeys-Dietz Syndrome	21 to 40
151	m	Indian	Loeys-Dietz Syndrome	11 to 20
149	f	White	Loeys-Dietz Syndrome	3 to 10
20	f	White	Achondroplasia; ACH	11 to 20
21	m	White	Achondroplasia; ACH	21 to 40
22	f	White	Achondroplasia; ACH	21 to 40
23	f	White	Achondroplasia; ACH	21 to 40
24	m	White	Achondroplasia; ACH	21 to 40
25	f	White	Achondroplasia; ACH	21 to 40
26	m	White	Achondroplasia; ACH	41 to 60
27	m	White	Achondroplasia; ACH	21 to 40
28	m	African	Achondroplasia; ACH	21 to 40
29	m	White	Achondroplasia; ACH	0 to 2
30	m	White	Achondroplasia; ACH	0 to 2
31	m	White	Achondroplasia; ACH	21 to 40
32	f	White	Achondroplasia; ACH	21 to 40
33	f	African	Achondroplasia; ACH	11 to 20
34	f	White	Achondroplasia; ACH	11 to 20
35	f	White	Achondroplasia; ACH	11 to 20
36	f	White	Achondroplasia; ACH	21 to 40
37	f	White	Achondroplasia; ACH	21 to 40
38	f	White	Achondroplasia; ACH	21 to 40
172	f	White	Pallister-Killian Syndrome; PKS	3 to 10
173	m	White	Pallister-Killian Syndrome; PKS	3 to 10
174	f	White	Pallister-Killian Syndrome; PKS	0 to 2
175	f	White	Pallister-Killian Syndrome; PKS	3 to 10
176	m	White	Pallister-Killian Syndrome; PKS	3 to 10
177	f	White	Pallister-Killian Syndrome; PKS	0 to 2
178	f	?	Pallister-Killian Syndrome; PKS	3 to 10
179	m	White	Pallister-Killian Syndrome; PKS	3 to 10
180	m	White	Pallister-Killian Syndrome; PKS	3 to 10
181	f	White	Pallister-Killian Syndrome; PKS	11 to 20
182	m	White	Pallister-Killian Syndrome; PKS	0 to 2
183	m	White	Pallister-Killian Syndrome; PKS	11 to 20
184	f	White	Pallister-Killian Syndrome; PKS	3 to 10
185	m	White	Pallister-Killian Syndrome; PKS	21 to 40
186	f	White	Pallister-Killian Syndrome; PKS	11 to 20
187	m	White	Pallister-Killian Syndrome; PKS	11 to 20
188	f	White	Pallister-Killian Syndrome; PKS	0 to 2
189	f	White	Pallister-Killian Syndrome; PKS	0 to 2
190	m	White	Pallister-Killian Syndrome; PKS	0 to 2
153	f	White	Noonan Syndrome	3 to 10
154	f	White	Noonan Syndrome	3 to 10
155	f	mixed African/White	Noonan Syndrome	3 to 10
156	f	White	Noonan Syndrome	0 to 2
157	m	White	Noonan Syndrome	3 to 10
158	f	White	Noonan Syndrome	3 to 10
159	m	White	Noonan Syndrome	21 to 40
160	m	White	Noonan Syndrome	3 to 10
161	m	White	Noonan Syndrome	3 to 10
162	m	White	Noonan Syndrome	0 to 2
163	f	?	Noonan Syndrome	11 to 20
164	f	White	Noonan Syndrome	3 to 10
165	m	White	Noonan Syndrome	11 to 20
166	f	White	Noonan Syndrome	11 to 20
167	m	White	Noonan Syndrome	3 to 10
168	f	White	Noonan Syndrome	>60
169	m	White	Noonan Syndrome	3 to 10
170	f	White	Noonan Syndrome	3 to 10
171	f	White	Noonan Syndrome	3 to 10
58	m	White	Beckwith-Wiedemann Syndrome; BWS	0 to 2
59	m	White	Beckwith-Wiedemann Syndrome; BWS	0 to 2
60	f	mixed White Black	Beckwith-Wiedemann Syndrome; BWS	3 to 10
61	m	White	Beckwith-Wiedemann Syndrome; BWS	3 to 10
62	m	White	Beckwith-Wiedemann Syndrome; BWS	0 to 2
63	f	White	Beckwith-Wiedemann Syndrome; BWS	0 to 2
64	f	White	Beckwith-Wiedemann Syndrome; BWS	0 to 2
65	m	White	Beckwith-Wiedemann Syndrome; BWS	0 to 2
66	f	White	Beckwith-Wiedemann Syndrome; BWS	3 to 10
67	f	White	Beckwith-Wiedemann Syndrome; BWS	3 to 10
68	m	White	Beckwith-Wiedemann Syndrome; BWS	0 to 2
69	m	Latino	Beckwith-Wiedemann Syndrome; BWS	0 to 2
70	f	Latino	Beckwith-Wiedemann Syndrome; BWS	0 to 2
71	m	Latino	Beckwith-Wiedemann Syndrome; BWS	11 to 20
72	m	Latino	Beckwith-Wiedemann Syndrome; BWS	0 to 2
73	f	White	Beckwith-Wiedemann Syndrome; BWS	3 to 10
74	f	mixed White Latino?	Beckwith-Wiedemann Syndrome; BWS	0 to 2
75	f	Latino	Beckwith-Wiedemann Syndrome; BWS	0 to 2
76	f	White	Beckwith-Wiedemann Syndrome; BWS	0 to 2
305	m	mixed White African	Wolf-Hirschhorn Syndrome; WHS	11 to 20
306	f	White	Wolf-Hirschhorn Syndrome; WHS	3 to 10
307	f	White	Wolf-Hirschhorn Syndrome; WHS	21 to 40
308	f	Indian?	Wolf-Hirschhorn Syndrome; WHS	3 to 10
309	f	White	Wolf-Hirschhorn Syndrome; WHS	3 to 10
310	f	White	Wolf-Hirschhorn Syndrome; WHS	3 to 10
311	f	White	Wolf-Hirschhorn Syndrome; WHS	3 to 10
312	m	mixed White African	Wolf-Hirschhorn Syndrome; WHS	11 to 20
313	f	White	Wolf-Hirschhorn Syndrome; WHS	3 to 10
314	m	African	Wolf-Hirschhorn Syndrome; WHS	21 to 40
315	m	White	Wolf-Hirschhorn Syndrome; WHS	3 to 10
316	f	White	Wolf-Hirschhorn Syndrome; WHS	3 to 10
317	f	White	Wolf-Hirschhorn Syndrome; WHS	11 to 20
318	f	White	Wolf-Hirschhorn Syndrome; WHS	11 to 20
319	f	White	Wolf-Hirschhorn Syndrome; WHS	11 to 20
320	f	White	Wolf-Hirschhorn Syndrome; WHS	3 to 10
321	f	White	Wolf-Hirschhorn Syndrome; WHS	0 to 2
322	f	White	Wolf-Hirschhorn Syndrome; WHS	0 to 2
323	f?	African	Wolf-Hirschhorn Syndrome; WHS	0 to 2
115	m	White	Klinefelter Syndrome	3 to 10
116	m	White	Klinefelter Syndrome	21 to 40
117	m	Asian	Klinefelter Syndrome	21 to 40
118	m	White	Klinefelter Syndrome	0 to 2
119	m	White	Klinefelter Syndrome	21 to 40
120	m	White	Klinefelter Syndrome	21 to 40
121	m	White	Klinefelter Syndrome	11 to 20
122	m	White	Klinefelter Syndrome	21 to 40
123	m	White	Klinefelter Syndrome	11 to 20
124	m	White	Klinefelter Syndrome	21 to 40
125	m	White	Klinefelter Syndrome	21 to 40
126	m	White	Klinefelter Syndrome	11 to 20
127	m	White	Klinefelter Syndrome	21 to 40
128	m	White	Klinefelter Syndrome	41 to 60
129	m	White	Klinefelter Syndrome	11 to 20
130	m	White	Klinefelter Syndrome	11 to 20
131	m	White	Klinefelter Syndrome	11 to 20
132	m	Latino	Klinefelter Syndrome	11 to 20
133	m	White	Klinefelter Syndrome	11 to 20
248	m	White	Sotos Syndrome	11 to 20
249	f	White	Sotos Syndrome	3 to 10
266	m	White	Sotos Syndrome	0 to 2
250	f	White	Sotos Syndrome	3 to 10
251	f	White	Sotos Syndrome	21 to 40
252	m	White	Sotos Syndrome	3 to 10
253	m	White	Sotos Syndrome	11 to 20
254	m	White	Sotos Syndrome	21 to 40
255	f	White	Sotos Syndrome	3 to 10
256	m	White	Sotos Syndrome	3 to 10
257	m	White	Sotos Syndrome	21 to 40
258	m	White	Sotos Syndrome	3 to 10
259	m	White	Sotos Syndrome	3 to 10
260	m	White	Sotos Syndrome	3 to 10
261	m	White	Sotos Syndrome	3 to 10
262	f	White	Sotos Syndrome	3 to 10
263	m	White	Sotos Syndrome	0 to 2
264	f	White	Sotos Syndrome	3 to 10
265	m	White	Sotos Syndrome	3 to 10
229	f	?	Rubinstein-Taybi Syndrome	0 to 2
230	m	White	Rubinstein-Taybi Syndrome	3 to 10
231	f	White	Rubinstein-Taybi Syndrome	0 to 2
232	f	White	Rubinstein-Taybi Syndrome	3 to 10
233	m	White	Rubinstein-Taybi Syndrome	3 to 10
234	f	White	Rubinstein-Taybi Syndrome	0 to 2
235	f	White	Rubinstein-Taybi Syndrome	0 to 2
236	m	White	Rubinstein-Taybi Syndrome	0 to 2
237	m	White	Rubinstein-Taybi Syndrome	3 to 10
238	f	White	Rubinstein-Taybi Syndrome	0 to 2
239	m	White	Rubinstein-Taybi Syndrome	3 to 10
240	m	White	Rubinstein-Taybi Syndrome	3 to 10
241	f	White	Rubinstein-Taybi Syndrome	0 to 2
242	f	White	Rubinstein-Taybi Syndrome	11 to 20
243	f	White	Rubinstein-Taybi Syndrome	0 to 2
244	f	White	Rubinstein-Taybi Syndrome	11 to 20
245	f	White	Rubinstein-Taybi Syndrome	3 to 10
246	m	White	Rubinstein-Taybi Syndrome	3 to 10
247	f	White	Rubinstein-Taybi Syndrome	3 to 10
77	m	White	Apert Syndrome	21 to 40
78	m	East Asian/Central European	Apert Syndrome	11 to 20
79	m	White	Apert Syndrome	11 to 20
80	m	White	Apert Syndrome	21 to 40
81	m	White	Apert Syndrome	3 to 10
82	f	White	Apert Syndrome	11 to 20
83	m	White	Apert Syndrome	11 to 20
84	f	White	Apert Syndrome	11 to 20
85	f	White	Apert Syndrome	3 to 10
86	m	White	Apert Syndrome	11 to 20
87	m	White	Apert Syndrome	21 to 40
88	f	White	Apert Syndrome	21 to 40
89	m	Arab	Apert Syndrome	3 to 10
90	f	White	Apert Syndrome	21 to 40
91	m	White	Apert Syndrome	11 to 20
92	f	White	Apert Syndrome	21 to 40
93	f	White	Apert Syndrome	11 to 20
94	f	White	Apert Syndrome	21 to 40
95	m	White	Apert Syndrome	11 to 20
