# Supplementary material for: Efficiency of Computer-Aided Facial Phenotyping (DeepGestalt) in Individuals With and Without a Genetic Syndrome: Diagnostic Accuracy Study
Source: J Med Internet Res. 2020 Oct 22;22(10):e19263. doi: 10.2196/19263 (PMC7644377; doi:10.2196/19263)
Supplement: Multimedia Appendix 1 [file jmir_v22i10e19263_app1.zip › code and data/differentiator.py]

## -*- coding: utf-8 -*-
"""
Created on Tue Feb  4 15:37:19 2020

@author: Martin A. Mensah
"""
import pandas as pd
import seaborn as sns
import numpy as np
from scipy import stats
from sklearn.metrics import matthews_corrcoef, confusion_matrix, auc
import matplotlib.pyplot as plt
from sklearn import svm
import compare_auc_delong_xu as complong
import pyroc

#colors
purple = '#AA1C7D'
lightpurple = '#E55EBA'
greyblue = '#386E80'
lightgreyblue = '#67A6BD'

class DD(object):
    """Common class for a differential diagnosis as suggested by F2G, that is the name of the disease, the score it yields and the rank at which it was positioned
    
    Attributes:
        syndrome: The name of the disease as a string.
        score: The score the diagnosis yielded as a float. 1000 means not available
        rank: The rank the diagnosis was positioned to as an integer. 1000 means not available
    """

    def __init__(self, score = 1000, rank = 1000):
        self.score= score
        self.rank= rank
        
class Individual(object):
    """Common class for an individual. I.e. the diagnosis, the sex, and the suggested diagnoses
    
    Attributes:
        identifier: the idividuals ID as a string
        diagnosis: the name of the diagnosis as a string
        sex: the sex of the individual as a string
        ethnicity: the ethnicity of the individual as a string
        dds: dictionary of differential diagnoses suggested by F2G as instances of class DD
    """           
    def __init__(self, diagnosis= '?', sex = '?', ethnicity = '?',  dds = {}):
        self.diagnosis = diagnosis
        self.sex = sex 
        self.ethnicity = ethnicity
        self.dds = dds 
        
class Dataset(object):
    """Commom class for a list of instances of the class Case"

    Attributes:
        cases: a dictionary of cases as instances of class Case
        syndrome_names: a dictionary containing all the syndrome names from matrix.tsv using their column numbers as keys
    """    
    def __init__(self, cases = {}, syndrome_names = {}):
        self.cases = cases
        self.syndrome_names = syndrome_names
        
    def load(self):
        """load data from matrix.tsv and data.txt
        
        Args: 
            -
        
        Returns: 
            -
        """
        #load face2gene's output vectors from matrix.tsv
        for line in open('matrix.txt'):
            fields=line.split('\t')
            #save column indices of each disease
            if fields[0] == 'case': self.syndrome_names= {i:fields[i] for i in range(len(fields))}
            #load cases
            else:
                case_id = fields[0][7:] #slice out diagnosis abbreviation
                dif_diags = {}
                rank_info = []
                for i in range(len(fields)):
                #determine scores
                    if i != 0: # first column contains IDs not scores
                        dif_diags[self.syndrome_names[i]] = DD(score=float(fields[i]))
                #determine rank 
                        if float(fields[i]) != 0:
                            rank_info.append([float(fields[i]), self.syndrome_names[i]])
                rank_info.sort()
                rank_info.reverse()
                for j  in range(len(rank_info)):
                    score, name = rank_info[j]
                    dif_diags[name].rank = j+1  
                #add to cases
                self.cases[case_id] = Individual(dds=dif_diags)
                if fields[0][:6] == 'danyel':
                    self.cases[case_id].diagnosis = 'healthy (Danyel cohort)'
        #load diagnosis, ethnicity and sex of each case from data.txt
        for line in open('data.txt'):
            fields=line.split('\t')
            id_, sex, ethnicity, diagnosis, age = fields
            if id_ != 'ID':
                index_id = 'i_'+id_
                control_id = 'c_'+id_
                self.cases[index_id].diagnosis = diagnosis
                self.cases[index_id].ethnicity = ethnicity
                self.cases[index_id].sex = sex
                self.cases[control_id].diagnosis = 'healthy'
                self.cases[control_id].ethnicity = ethnicity
                self.cases[control_id].sex = sex
                
    def _get_top_scores(self, roc=False, ethnicity='all'):        
        """Collect/evaluate first-rank scores of each case
        
        Args:
            roc: boolean to determine the output of this method 
            ethnicity: string to determine the ethnic subgroup to be regarded 'all', 'White', or 'Other'            
        
        Returns:
            if roc is set to False:
                list of two lists [cat,val], containing the first-rank scores (val) and the class labels (healthy vs syndromic) (cat) of these scores of each evaluated case
            if roc is set to True:
                list describing a roc curve seperating the first-rank scores of the two classes [FPRs, TPRs, auc, color, label, linestyle]
        """
        cat=[]
        val=[]
        if ethnicity == 'all':
            linestyle = 'solid' 
            color = purple
        if ethnicity == 'White':
            linestyle = '-.'
            color = lightpurple
        if ethnicity == 'Other':
            linestyle = ':'  
            color = lightpurple
        #get first-rank scores of cases and their class labels
        for case in self.cases:
            #limit to specified ethnic group
            if (ethnicity=='all') or (self.cases[case].ethnicity==ethnicity) or (ethnicity=='Other' and self.cases[case].ethnicity not in ['White','?']):
                for dd in self.cases[case].dds:
                    if self.cases[case].dds[dd].rank == 1:
                        if self.cases[case].diagnosis == 'healthy':
                            val.append(self.cases[case].dds[dd].score)
                            cat.append('healthy')
                        if self.cases[case].diagnosis not in ['healthy','healthy (Danyel cohort)']: 
                            val.append(self.cases[case].dds[dd].score)
                            cat.append('syndromic')                 
        if roc: 
            curve = self._get_roc([cat, val])
            curve.append(color)
            curve.append('top Gestalt ('+ethnicity+')')
            curve.append(linestyle)
            return curve
        else: return [cat, val]
        
    def _classify(self, roc=False, tops=False, check=False, max_rank=30, ethnicity='all'):
        """Classify vectors of each case using linear support vector machine with a leave-one-out scheme 
        
        Args:
            roc: boolean to determine the output of this method 
            tops: boolean to determine the output of this method 
            check: boolean to determine the output of this method 
            max_rank: integer to determine the maximum number of top ranks considered for classification, scores of greater ranks will be set to 0
            ethnicity: string to determine the ethnic subgroup to be regarded 'all', 'White', or 'Other'            
            
        Returns:
            if roc, tops, and check are set to False:
                list of two lists [cat,val], containing the distance to the SVM's hyperplane (val) and the class labels (healthy vs syndromic) (cat) of these scores of each evaluated case
            if only roc is set to True:
                list describing a roc curve seperating the first-rank scores of the two classes [FPRs, TPRs, auc, color, label, linestyle]
            if only tops is set to True:
                Matthews correlation coefficient of the classification result as a float
            if only check is set to True:
                a list of 4 lists containing the vectors, class labels, predicted class labels, and case IDs of each evaluated case
        """
        X=[]
        y=[]
        case_ids=[]
        color = greyblue
        if ethnicity == 'all':
            linestyle='solid'
            color = greyblue
        if ethnicity == 'White':
            linestyle='-.'
            color = lightgreyblue
        if ethnicity == 'Other':
            linestyle=':'
            color = lightgreyblue
        #invert self.syndrome_names
        syndrome_positions = {v: k for k, v in self.syndrome_names.items()}      
        for case in self.cases:
            if self.cases[case].diagnosis != 'healthy (Danyel cohort)':
                 #construct vectors
                if (ethnicity=='all') or (self.cases[case].ethnicity==ethnicity) or (ethnicity=='Other' and self.cases[case].ethnicity not in ['White','?']):
                    vector=[]
                    for i in range(len(syndrome_positions)-1): vector.append(0)  #len(syndrome_positions-1) because: syndrome_positions[0] == case
                    #load vectors
                    for dd in self.cases[case].dds:
                        if self.cases[case].dds[dd].rank <= max_rank: 
                            vector[syndrome_positions[dd]-1] = self.cases[case].dds[dd].score
                    X.append(vector)
                    if self.cases[case].diagnosis == 'healthy':
                        y.append('healthy')
                    if self.cases[case].diagnosis != 'healthy':
                        y.append('syndromic')
                    case_ids.append(case)
        #leave_one out classification
        y_pred=[]
        y_distance=[]
        for i in range(len(case_ids)):
            X_train=[]
            y_train=[]
            X_test=X[i]
            for j in range(len(case_ids)):
                if j!=i:
                    X_train.append(X[j])
                    y_train.append(y[j])
            X_train=np.array(X_train)
            y_train=np.array(y_train)
            clf = svm.LinearSVC(class_weight='balanced')
            X_test=np.array(X[i]).reshape(1, -1)
            clf.fit(X_train, y_train)
            y_pred.append(clf.predict(X_test))
            y_distance.append(clf.decision_function(X_test))
        cat = y
        val = [float(i) for i in y_distance]
        if tops:
            mcc = matthews_corrcoef(y,y_pred)
            tn, fp, fn, tp = confusion_matrix(y, y_pred).ravel()
            print('classification results maximum Gestalt rank considered '+ str(max_rank) + ':\n' + 'TNs: ' + str(tn) + ', FPs: ' + str(fp) + ', FNs: ' + str(fn) + ', TPs: ' +str(tp) + ', MCC: ' +str(mcc))
            return mcc
        elif roc:
            # create ROC curves
            curve = self._get_roc([cat, val])
            curve.append(color)
            curve.append('SVM ('+ethnicity+')')
            curve.append(linestyle)
            return curve
        elif check:
            return [X,y,y_pred,case_ids]
        else: return [cat,val]
    
    def plot_swarm_box(self, scores='top', ethnicity='all'):
        """Plot swarm-box plots of the scores of the syndromic and healthy class, differences are statistically tested using an independent Welch's test
        
        Args:
            scores: string 'top' or 'svm', determines whether first-rank Gestalt scores or distances to the support vector machine's hyperplane are plottet
            ethnicity: string to determine the ethnic subgroup to be regarded 'all', 'White', or 'Other'
        
        Returns:
           -
        """
        if scores == 'top':
            color = purple
            color2 = lightpurple
            cat, val = self._get_top_scores(ethnicity=ethnicity)
        if scores == 'svm':
            color = greyblue
            color2 = lightgreyblue
            cat, val = self._classify(ethnicity=ethnicity)
        #Welch's test    
        healthies = []
        syndromics = []
        for i in range(len(cat)):
            if cat[i] == 'healthy': healthies.append(val[i])
            elif cat[i] == 'syndromic': syndromics.append(val[i])
        print('healthy cohort ' + scores + ' scores ('+ethnicity+' images): max: '+ str(max(healthies)) + ', mean: ' + str(sum(healthies)/len(healthies)) + ', min : ' + str(min(healthies)) + ', stand.dev.: ' +str(stats.tstd(healthies)))
        print('syndromic cohort ' + scores + ' scores ('+ethnicity+' images): max: ' + str(max(syndromics)) + ', mean: ' + str(sum(syndromics)/len(syndromics)) + ', min : ' + str(min(syndromics)) + ', stand.dev.: ' +str(stats.tstd(syndromics)))
        t, p = (stats.ttest_ind(healthies, syndromics, equal_var = False))       
        #box-swarm-plots
        my_pal = {"syndromic": color, "healthy": color2} 
        output = pd.DataFrame({'cat':cat, 'val':val})
        sns.set(style='ticks', context='talk')
        sns.boxplot(x='cat', y='val', data=output, whis=np.inf, palette=my_pal, order=['syndromic','healthy'])
        sns.swarmplot(x='cat', y='val', data=output, color='0.2', order=['syndromic','healthy'])
        # statistical annotation
        x1, x2 = 0, 1   
        y, h, col = (output['val'].max()-output['val'].min())*1.05+output['val'].min(), (output['val'].max()-output['val'].min())*0.025, 'black'
        plt.plot([x1, x1, x2, x2], [y, y+h, y+h, y], lw=1.5, c=col)
        plt.text((x1+x2)*.5, y+h, ' p = ' + str("%.3g" % p), ha='center', va='bottom', color=col)
        sns.despine()
        print(p)
        
    def _get_roc(self, cat_val):
        """Calculate receiver operating characteristic parameters (false positive rates, true positive rates, and area under the curve) based on given scores belonging to two class labels
        
        Args:
            cat_val: list of two lists [cat,val], containing the scores (val) and their class labels (healthy vs syndromic) (cat) 
        
        Returns:
            a list containing false positive rates as a list, true positive rates as a list and the area under the roc curve as a float
        """
        cat, val = cat_val       
        TPRs=[] #true positive rates
        FPRs=[] #false positive rates
        n_Ps=cat.count('syndromic') # number of positive samples
        n_Ns=cat.count('healthy') # number of negative samples
        for i in range(0,1001):
            thresh=min(val)+(i/1000)*(max(val)-min(val)) #threshold of scores
            n_TP=0 #number of true positives
            n_FP=0 #number of false positives            
            for j in range(len(cat)):
                if cat[j]=='healthy' and val[j]>thresh: n_FP+=1
                if cat[j]!='healthy' and val[j]>thresh: n_TP+=1
            TPR=n_TP/n_Ps
            FPR=n_FP/n_Ns
            TPRs.append(TPR)
            FPRs.append(FPR)        
        num_cat=[]
        for i in cat:
            if i =='syndromic':num_cat.append(1)
            elif i =='healthy':num_cat.append(0)
        roc = pyroc.ROC(num_cat, val)
        auroc=(str(round(float(roc.auc),2))+' ('+str(round(float(roc.ci()[0]),2))+'-'+str(round(float(roc.ci()[1]),2))+')')
        return [FPRs,TPRs,auroc]
        
    def plot_roc(self):
        """Plot ROC curves of first-rank Gestalt scores and SVM transformed scores for three ethnic groups (all, White only, and Other only)
        
        Args:
           -
        
        Returns:
            -
        """
        curves = []
        curves.append(self._classify(roc = True))
        curves.append(self._classify(roc = True, ethnicity = 'White'))
        curves.append(self._classify(roc = True, ethnicity = 'Other'))
        curves.append(self._get_top_scores(roc = True))
        curves.append(self._get_top_scores(roc = True, ethnicity = 'White'))
        curves.append(self._get_top_scores(roc = True, ethnicity = 'Other'))
        for curve in curves:
            FPRs, TPRs, auroc, color, label, ls = curve
            plt.plot(FPRs,TPRs, color=color, label= label +' ROC: AUC = ' + auroc, ls=ls)
        plt.plot([0,1],[0,1], color='grey', ls='--')
        plt.xlim([0.0,1.0])
        plt.ylim([0.0,1.01])
        plt.title('Receiver operating characteristics')
        plt.legend(loc="lower right")
        plt.xlabel('False Positive Rate')
        plt.ylabel('True Positive Rate')
        
    def delong(self, ethnicity='all'):
        """Compare ROC curves of first-Rank gestalt scores and SVM transformed scores using a DeLong test and print p-value
        
        Args:
            ethnicity: string to determine the ethnic subgroup to be regarded 'all', 'White', or 'Other'
        
        Returns:
            -
        """
        cat1, val1 = self._get_top_scores(ethnicity=ethnicity)
        cat2, val2 = self._classify(ethnicity=ethnicity)                
        cat=np.array([['healthy','syndromic'].index(i) for i in cat1])
        val1=np.array(val1)
        val2=np.array(val2)
        print('DeLong Test (difference of ROC curves of ' + ethnicity + ' images), p-value: ' + str(float(10**complong.delong_roc_test(cat,val1,val2))))
                
    def check_frequencies(self, color=False, danyel=False):
        """Check and plot the frequencies of suggested syndromes among the top-30-results lists of a healthy control cohort
        
        Args:
            color: boolean to determine the methods output
            danyel: boolean specifies the control cohort analyzed, if set to False the matched control cohort will be analyzed, if set to false, the Danyel cohort will be analyzed
        
        Returns:
            if color set to False: returns nothing, plots syndromes suggested in more than 20% and their frequencies as a bar plot, bar colors indiciate percentages of the frequencies
            if color is set to True: prints nothing, returns a dictionary {syndrome_name:barcolor}
        """
        frequencies={} # a dictionary to contain list of the scores of each syndromes suggested in the healthy (non-dysmorphic) control cohort
        # find diagnosis suggestions (i.e. score !=0) in healthy cohort ...
        n_healthies = 0
        for case in self.cases:
            if (not danyel and self.cases[case].diagnosis == 'healthy') or (danyel and self.cases[case].diagnosis == 'healthy (Danyel cohort)'):
                n_healthies += 1
                for dd in self.cases[case].dds:
                    #if self.cases[case].dds[dd].score != 0:
                    if self.cases[case].dds[dd].rank <= 30:                    
                        # ... and append to frequencies dict
                        if dd in frequencies:
                            frequencies[dd].append(self.cases[case].dds[dd].score)
                        if dd not in frequencies:
                            frequencies[dd]=[self.cases[case].dds[dd].score]
        #sort syndromes by number of detections in descending order
        results = [[len(frequencies[syndrome]), syndrome, frequencies[syndrome]] for syndrome in frequencies]
        results.sort()
        results.reverse()
        # plot boxpolots
        pal=sns.color_palette('hls',9) 
        pal.reverse()
        diag=[]
        freqs=[]
        my_pal=[]
        for i in results:
            if (i[0]/n_healthies)>=0.2:
                my_pal.append(pal[int(str(i[0]/n_healthies)[2])])
                freqs.append((i[0]/n_healthies))
                name = i[1]
                if not color:
                    if ';' in name: name = name[:name.find(';')]
                    if ('yndrome' in name) and ('Ehlers-Danlos' not in name): name = name[:name.find('yndrome')-1] + ' s.'
                    name = name.replace('"','')
                diag.append(name)
        if not color:
            res=[[diag[i],freqs[i],i] for i in range(len(diag))]
            res.sort()
            print ('[syndrome, frequency, rank]')
            for i in res: print(i)
            output = pd.DataFrame({'diag':diag, 'freqs':freqs})
            sns.barplot(x='freqs', y='diag', data=output, palette=my_pal)
            plt.xlim(0,1)        
            sns.despine()
            print('number of distinct syndromes:',len(frequencies))
        if color:
            colors={ diag[i] : my_pal[i] for i in range(len(diag))}
            return colors
                   
    def classify_to_top_30(self):
        """Plot Matthews correlation coefficients of the classification experiments based on all images increasing the maximum considered rank from 1 to 30.
        
        Args:
            -
        
        Returns:
            -
        """
        mccs = [self._classify(tops=True, max_rank=i+1) for i in range(30)]
        max_rank = [i+1 for i in range(30)]
        output = pd.DataFrame({'MCC':mccs, 'max. rank':max_rank})
        sns.scatterplot(x = 'max. rank', y = 'MCC', data = output, color=greyblue)
        sns.despine()
        
    def plot_sensitivities(self, full=True, ethnicity='all'):
        """Plot the (syndrome-specific) sensitivities of DeepGestalt
        
        Args:
            full: boolean to determine wether a summary plot (average, Treacher Collins, Loey-Dietz) or a full plot for each syndrome in the syndromic cohort is plotted
            ethnicity: string to determine the ethnic subgroup to be regarded 'all', 'White', or 'Other' 
        Returns:
            -
        """
        #get unique diagnoses of the syndromic cohort
        unique_diagnoses=[]
        for case in self.cases:
            if ('healthy' not in  self.cases[case].diagnosis) and (self.cases[case].diagnosis not in unique_diagnoses):
                if (ethnicity=='all') or (self.cases[case].ethnicity==ethnicity) or (ethnicity=='Other' and self.cases[case].ethnicity not in ['White','?']):
                    unique_diagnoses.append(self.cases[case].diagnosis)
        #get ranks of these diagnoses in the affected cases
        spec_sensitivities={}
        for diagnosis in unique_diagnoses:
            ranks=[]
            spec_sensitivities[diagnosis]=[]
            for case in self.cases:
                if (ethnicity=='all') or (self.cases[case].ethnicity==ethnicity) or (ethnicity=='Other' and self.cases[case].ethnicity not in ['White','?']):
                    if self.cases[case].diagnosis == diagnosis:
                        ranks.append(self.cases[case].dds[diagnosis].rank)
            for i in range(31):
                n = 0
                for rank in ranks:
                    if i >= rank:
                        n+=1
                spec_sensitivities[diagnosis].append(n/len(ranks))
        # get average sensitivities
        for diagnosis in spec_sensitivities:
            mean_sensitivities = [0 for i in range(len(spec_sensitivities[diagnosis]))]
            break
        for diagnosis in spec_sensitivities:
            if full: print('top-10-sensitivity',diagnosis, spec_sensitivities[diagnosis][10])
            for i in range(len(spec_sensitivities[diagnosis])):
                mean_sensitivities[i]+=spec_sensitivities[diagnosis][i]
        mean_sensitivities = [i/len(spec_sensitivities) for i in mean_sensitivities]  
        if not full: print('average top-10-sensitivity:', mean_sensitivities[10] )          
        #plot results
        colors = self.check_frequencies(color=True)
        #plot full figure with all specific syndromes
        if full:
            nrows=(len(unique_diagnoses)//3)+1  
            fig, axs = plt.subplots(nrows, 3, sharex=True, sharey=True)
            n=0
            for diag in unique_diagnoses:
                color = 'darkgrey'
                if diag in colors:
                    color = colors[diag]
                axs[int((n-(n%3))/3),n%3].plot(range(1, 31), spec_sensitivities[diag][1:], color = color, marker = '^', markersize = '7', linestyle = '-', label=diag)
                axs[int((n-(n%3))/3),n%3].plot(range(1,31), mean_sensitivities[1:], color=purple, marker='o', linestyle=':', label='all', alpha=0.4, markersize='5')                
                axs[int((n-(n%3))/3),n%3].set_xlim([1, 30])
                axs[int((n-(n%3))/3),n%3].set_xticks([1, 5, 10, 15, 20, 25, 30])
                name = diag
                if ';' in name: name = name[:name.find(';')]
                if ('yndrome' in name) and ('Ehlers-Danlos' not in name): name = name[:name.find('yndrome')-1] + ' s.'
                name = name.replace('"','')
                axs[int((n-(n%3))/3),n%3].text(12.5, 0.2, name, size = 12)
                for ax in axs.flat:
                    ax.set(xlabel='max. rank', ylabel='sensitivity')
                    ax.label_outer()
                n+=1
        #plot summary figure with average, Loeys-Dietz and Treacher-Collins
        if not full:
            for diag in  ['Treacher Collins Syndrome','Loeys-Dietz Syndrome']:
                color = 'darkgrey'
                if diag in colors:
                    color = colors[diag]
                plt.plot(range(1, 31), spec_sensitivities[diag][1:], color = color, marker = '^', markersize = '7', linestyle = '-', label = diag[:diag.find(' Syndrome')] +' s.')
            plt.plot(range(1,31), mean_sensitivities[1:], color=purple, marker='o', linestyle=':', markersize='5', label='syndromic cohort')
            plt.ylabel('sensitivity')
            plt.xlabel('max. rank')
            plt.xlim([1, 30])
            plt.legend()
            
    def check_classification(self):
        """Plot number of true positives of SVM classification per diagnosis in the syndromic cohort, colors refer to frequencies of the syndrome in the top 30 results lists of the healthy cohort
        
        Args:
            -
        
        Returns:
            -
        """
        colors = self.check_frequencies(color=True)
        tps = {} #true positives
        X, y, y_pred, case_ids = self._classify(check=True)
        for i in range(len(case_ids)):
            if y[i] == y_pred[i] == 'syndromic':
                if self.cases[case_ids[i]].diagnosis in tps:
                    tps[self.cases[case_ids[i]].diagnosis]+=1
                if self.cases[case_ids[i]].diagnosis not in tps:
                    tps[self.cases[case_ids[i]].diagnosis]=1
        my_pal = []
        cat = []
        val = []
        tps_list = [[tps[diag],diag] for diag in tps]
        tps_list.sort()
        tps_list.reverse()
        for i in tps_list:
            val.append(i[0])
            name = i[1]
            color = 'darkgrey'
            if name in colors:
                color = colors[name]
            my_pal.append(color)
            if ';' in name: name = name[:name.find(';')]
            if ('yndrome' in name) and ('Ehlers-Danlos' not in name): name = name[:name.find('yndrome')-1] + ' s.'
            name = name.replace('"','')
            cat.append(name)
        output = pd.DataFrame({'number of true positives':val, 'syndrome':cat})
        sns.barplot(x='number of true positives', y='syndrome', data=output, palette=my_pal)
        plt.xticks([0,5,10,15,19])
        plt.xlim(0,19)        
        sns.despine()
        
    def plot_conf_matrix(self):
        """ Plot confusion matrix of SVM classification
        
        Args:
            -
        
        Returns:
            -
        """
        X, y, y_pred, case_ids = self._classify(check=True)
        tn, fp, fn, tp = confusion_matrix(y, y_pred).ravel()
        conf_arr = np.array([[(tp/(fn+tp))*100,(fp/(tn+fp))*100],[(fn/(fn+tp))*100,(tn/(tn+fp))*100]])
        df_cm = pd.DataFrame(conf_arr, index =['syndromic (predicted)', 'healthy(predicted)'], columns=['syndromic (actual)', 'healthy (actual)'])
        fig = plt.figure()
        plt.clf()
        ax = fig.add_subplot(111)
        ax.set_aspect(1)
        cmap=sns.light_palette(greyblue, 10000, as_cmap=True)
        res = sns.heatmap(df_cm, annot=True, vmin=0.0, vmax=100.0, fmt='.2f', cmap=cmap)
        plt.yticks([0.5,1.5], ['syndromic (predicted)', 'healthy(predicted)'],va='center')  
        plt.ylim(0,2)
        plt.title('Classification results')
