# Supplementary material for: Efficiency of Computer-Aided Facial Phenotyping (DeepGestalt) in Individuals With and Without a Genetic Syndrome: Diagnostic Accuracy Study
Source: J Med Internet Res. 2020 Oct 22;22(10):e19263. doi: 10.2196/19263 (PMC7644377; doi:10.2196/19263)
Supplement: Multimedia Appendix 1 [file jmir_v22i10e19263_app1.zip › code and data/matrix.txt]

case	22q11.2 deletion syndrome	3-Methylglutaconic Aciduria	3MC Syndrome	49,XXxxy Syndrome	Aarskog-Scott syndrome; AAS	Ablepharon-Macrostomia Syndrome	Achondroplasia; ACH	Acrocallosal Syndrome; ACLS	Acrofacial Dysostosis 1, Nager Type; AFD1	Acrofacial Dysostosis, Catania Type	Adams-Oliver Syndrome	Alagille Syndrome	Allan-Herndon-Dudley Syndrome; AHDS	Alpha-Thalassemiamental Retardation Syndrome, X-Linked; ATRX	Alternating Hemiplegia of Childhood	Alternating Hemiplegia of Childhood 2; AHC2	Amyotrophy, Hereditary Neuralgic; HNA	Andersen Cardiodysrhythmic Periodic Paralysis	Angelman Syndrome; AS	Apert Syndrome	Arthrogryposis, Distal, Type 2A; DA2A	Arthrogryposis, Distal, Type 8; DA8	Auriculocondylar Syndrome	Axenfeld-Rieger Syndrome	Ayme-Gripp Syndrome; AYGRP	Bainbridge-Ropers Syndrome; BRPS	Baraitser-Winter Syndrome	Barber-Say Syndrome	Bardet-Biedl Syndrome	Barth Syndrome; BTHS	Basal Cell Nevus Syndrome; BCNS	Basel-Vanagaite-Smirin-Yosef Syndrome; BVSYS	Beckwith-Wiedemann Syndrome; BWS	Biotinidase Deficiency	Birk-Barel Mental Retardation Dysmorphism Syndrome	Blepharocheilodontic Syndrome; BCDS	Blepharonasofacial Malformation Syndrome	Blepharophimosis, Ptosis, and Epicanthus Inversus; BPES	Bloom Syndrome; BLM	Bohring-Opitz Syndrome; BOPS	Borjeson-Forssman-Lehmann Syndrome; BFLS	Bosch-Boonstra-Schaaf Optic Atrophy Syndrome; BBSOAS	Bosma Arhinia Microphthalmia Syndrome; BAMS	Branchiooculofacial Syndrome; BOFS	Burn-Mckeown Syndrome; BMKS	CHARGE Syndrome	Campomelic Dysplasia	Cantu Syndrome	Cardiofaciocutaneous Syndrome
22qdel_c_1	0.155661	0	0	0	0	0	0	0	0	0	0.111372	0.115671	0	0	0	0	0	0	0.209958	0	0	0	0	0	0	0	0	0	0	0	0	0	0	0	0	0	0	0	0	0	0	0	0	0	0	0	0	0	0
22qdel_c_2	0	0	0	0	0	0	0	0	0	0	0	0	0	0	0	0	0	0	0.0691893	0	0	0	0	0	0	0	0	0	0.0937809	0	0	0	0.0630772	0	0	0	0	0	0	0	0	0	0	0	0	0	0	0	0
22qdel_c_3	0.10595	0	0	0	0	0	0.0977474	0	0	0	0	0	0	0	0	0	0	0	0.117172	0	0	0	0	0	0	0	0	0	0	0	0	0	0	0	0	0	0	0	0	0	0	0	0	0	0	0	0	0	0
22qdel_c_4	0.0774255	0.0952355	0	0	0	0	0	0	0	0	0	0	0	0	0	0	0	0	0.0831622	0	0	0	0	0	0	0	0	0	0	0.0994723	0	0	0.0745797	0	0	0	0	0	0	0	0	0	0	0	0	0	0	0	0
22qdel_c_5	0.0961256	0	0	0	0	0	0	0	0	0	0	0	0	0	0	0	0	0	0.12365	0	0	0	0	0	0	0	0	0	0.143897	0	0	0	0.109758	0.116175	0	0	0	0	0	0	0	0	0	0	0	0	0	0	0
22qdel_c_6	0	0	0	0	0	0	0	0	0	0	0	0	0	0	0	0	0	0	0.206754	0	0	0	0	0	0	0	0	0	0.107947	0	0	0	0.0995329	0	0	0	0	0	0	0	0	0.0923611	0	0	0	0	0	0	0
22qdel_c_7	0	0	0	0	0	0	0	0	0	0	0	0	0	0	0	0	0	0	0.145229	0	0	0	0	0	0	0	0	0	0.157602	0	0	0	0	0	0	0	0	0	0	0	0	0	0	0	0	0.146597	0	0	0
22qdel_c_8	0.357079	0	0	0	0	0	0	0	0	0	0	0	0	0	0	0	0	0	0.373052	0	0	0	0	0	0	0	0	0	0	0	0.212141	0	0	0.163022	0	0	0	0	0	0	0	0	0	0	0	0	0	0	0
22qdel_c_9	0.176875	0.202697	0	0	0	0	0	0	0	0	0	0	0	0	0	0	0	0	0.349865	0	0	0	0	0	0	0	0	0	0.168791	0.209632	0	0	0.189209	0	0	0	0	0	0	0	0	0	0	0	0	0.183705	0	0	0
22qdel_c_10	0	0.179665	0	0	0	0	0	0	0	0	0.22938	0	0	0	0	0	0	0	0	0	0	0	0	0	0	0	0	0	0.171939	0.179797	0	0	0	0	0	0	0	0	0	0	0	0	0	0	0	0	0	0	0
22qdel_c_11	0	0	0	0	0	0	0	0	0	0	0	0	0	0	0	0	0	0	0.220261	0	0	0	0	0	0	0	0	0	0.164777	0	0	0	0	0	0	0	0	0	0	0	0	0	0	0	0	0	0	0	0
22qdel_c_12	0.181776	0	0	0	0	0	0.147362	0	0	0	0	0	0	0	0	0	0	0	0	0	0	0	0	0	0	0	0	0	0	0	0	0	0.137405	0	0	0	0	0	0	0	0	0	0	0	0	0	0	0	0
22qdel_c_13	0.159907	0	0	0	0	0	0	0	0	0	0.109027	0	0	0	0	0	0	0	0.177801	0	0	0	0	0	0	0	0	0	0	0	0	0	0.127473	0	0	0	0	0	0.162459	0	0	0	0	0	0	0.141843	0	0	0
22qdel_c_14	0	0	0	0	0	0	0	0	0	0	0	0	0	0	0	0	0	0	0.454079	0	0	0	0	0	0	0	0	0	0.315279	0	0.190577	0	0	0	0	0	0	0	0	0	0	0	0	0	0	0	0	0	0
22qdel_c_15	0	0	0	0	0	0	0	0	0	0	0	0	0	0	0	0	0	0	0.242139	0	0	0	0	0	0	0	0	0	0.140795	0	0	0	0	0	0	0	0	0	0	0	0	0	0	0	0	0	0	0	0
22qdel_c_16	0.156096	0	0	0	0	0	0	0	0	0	0	0	0	0	0	0	0	0	0.266699	0	0	0	0	0	0	0	0	0	0	0	0	0	0.180833	0	0	0	0	0	0	0	0	0	0	0	0	0.149233	0	0	0
22qdel_c_17	0	0	0	0	0	0	0.239195	0	0	0	0	0	0	0	0	0	0	0	0.211527	0	0	0	0	0	0	0	0	0	0	0	0	0	0.278097	0	0	0	0	0	0	0	0	0	0	0	0	0.222805	0	0	0
22qdel_c_18	0.224556	0	0	0.185348	0	0	0	0	0	0	0	0	0	0	0	0	0	0	0.366042	0	0	0	0	0	0	0	0	0	0	0	0	0	0	0	0	0	0	0	0	0	0	0	0	0	0	0	0	0	0
22qdel_c_19	0.116446	0.200068	0	0.106429	0	0	0	0	0	0	0.110604	0	0	0	0	0	0	0	0.163631	0	0	0	0	0	0	0	0	0	0.106224	0.205473	0.111971	0	0.103088	0	0	0	0	0	0	0	0	0	0	0	0	0	0	0	0
22qdel_i_1	0.170202	0	0	0.117157	0	0	0	0	0	0	0.118418	0	0	0	0	0	0	0	0.192272	0	0	0	0	0	0	0	0	0	0	0	0	0	0	0	0	0	0	0	0	0	0	0	0	0	0	0.0999201	0	0	0
22qdel_i_2	0.0952358	0	0	0	0	0	0	0	0	0	0	0	0	0	0	0	0	0	0.0786955	0	0	0	0	0	0	0	0	0	0	0	0	0	0	0	0	0	0	0	0	0	0	0	0	0	0	0.0640435	0	0	0.0633326
22qdel_i_3	0.3141	0	0	0	0	0	0	0	0	0	0	0	0	0	0	0	0	0	0.256207	0	0	0	0	0	0	0	0	0	0	0	0	0	0.143391	0	0	0	0	0	0	0	0	0	0	0	0	0	0	0	0.146583
22qdel_i_4	0.211395	0	0	0.162643	0	0	0	0	0	0	0	0	0	0.115943	0	0	0	0	0.123901	0	0	0	0	0	0	0.108141	0	0	0	0	0.113701	0	0	0	0	0	0	0	0	0	0	0	0	0	0	0.186128	0	0	0.191022
22qdel_i_5	0.638573	0	0	0.194919	0	0	0	0	0	0	0	0	0	0	0	0	0	0	0.467809	0	0	0	0	0	0	0	0	0	0	0	0	0	0.194642	0.174764	0	0	0	0	0	0	0	0	0	0	0	0	0	0	0.244775
22qdel_i_6	0.14446	0	0	0.111331	0	0	0	0	0	0	0	0	0	0	0	0	0	0	0.116838	0	0	0	0	0	0	0	0	0	0	0	0.138707	0	0	0	0	0	0	0	0.0989932	0	0	0	0	0	0	0	0	0	0
22qdel_i_7	0.24342	0	0	0.212751	0	0	0	0	0	0	0	0	0	0	0	0	0	0	0.172447	0	0	0	0	0	0	0	0	0	0.144449	0	0	0	0	0	0	0	0	0	0	0	0	0	0	0	0	0.228812	0	0	0.101587
22qdel_i_8	0.0856332	0	0	0	0	0	0	0	0	0	0	0	0	0	0	0	0	0	0.112193	0	0	0	0	0	0	0	0	0	0.118167	0	0.0886556	0	0	0	0	0	0	0	0	0	0	0	0	0	0	0.0909064	0	0	0
22qdel_i_9	0.143455	0	0	0	0	0	0	0	0	0	0	0	0	0	0	0	0	0	0.149278	0	0	0	0	0	0	0	0	0	0	0	0	0	0.128948	0.110354	0	0	0	0	0	0	0	0	0	0	0	0.1326	0	0	0
22qdel_i_10	0.876761	0	0	0	0	0	0	0	0	0	0.171987	0.162163	0	0	0	0	0	0	0.354969	0	0	0	0	0	0	0	0	0	0	0	0	0	0	0.211995	0	0	0	0	0	0	0	0	0	0	0	0	0	0	0
22qdel_i_11	0.969673	0	0	0	0	0	0	0	0	0	0	0	0	0	0	0	0	0	0.186757	0	0	0	0	0	0	0	0	0	0	0	0	0	0	0	0	0	0	0	0.328111	0	0	0	0	0	0	0	0	0	0
22qdel_i_12	0.803352	0	0	0.447406	0	0	0	0	0	0	0	0	0	0	0	0	0	0	0.335671	0	0	0	0	0	0	0	0	0	0	0	0	0	0	0	0	0	0	0	0.195217	0	0	0	0	0	0	0	0	0	0
22qdel_i_13	0.716625	0	0	0	0	0	0	0	0	0	0	0.187971	0	0	0	0	0	0	0	0	0	0	0	0	0	0	0	0	0	0	0	0	0	0	0	0	0	0	0.422148	0	0	0	0	0	0	0	0	0	0
22qdel_i_14	0.0928723	0	0	0.144598	0	0	0	0	0	0	0	0.0733742	0	0	0	0	0	0	0.150504	0	0	0	0	0	0	0	0	0	0.0872988	0	0	0	0	0	0	0	0	0	0	0	0	0	0	0	0	0	0	0	0
22qdel_i_15	0.120843	0	0	0.104818	0	0	0	0	0	0	0	0.103416	0	0	0	0	0	0	0.12118	0	0	0	0	0	0	0	0	0	0.116504	0	0	0	0	0	0	0	0	0	0	0	0	0	0	0	0	0	0	0	0.120376
22qdel_i_16	0.163327	0	0	0	0	0	0.0877741	0	0	0	0	0	0	0	0	0	0	0	0	0.171288	0	0	0	0	0	0	0	0	0	0	0.117929	0	0	0	0	0	0	0	0	0	0	0	0.146738	0	0	0	0	0	0
22qdel_i_17	0.168126	0	0	0	0	0	0.177479	0	0	0	0	0.119233	0	0	0	0	0	0	0	0	0	0	0	0	0	0	0	0	0	0	0	0	0	0	0	0	0	0	0	0	0	0	0	0	0	0.129829	0	0	0.137782
22qdel_i_18	0.333589	0.144631	0	0	0	0	0	0	0	0	0	0.215482	0	0	0	0	0	0	0.214959	0	0	0	0	0	0	0	0	0	0.20454	0.134595	0	0	0	0	0	0	0	0	0	0	0	0	0	0	0	0.199129	0	0	0
22qdel_i_19	0.433491	0	0	0.230282	0	0	0	0	0	0	0	0	0	0	0	0	0	0	0.256944	0	0	0	0	0	0	0	0	0	0	0	0	0	0	0	0	0	0	0	0.199948	0	0	0	0	0	0	0	0	0	0
achond_c_20	0.160353	0	0	0.243185	0	0	0	0	0	0	0	0	0	0	0	0	0	0	0.153967	0	0	0	0	0	0	0	0	0	0.180017	0	0.235678	0	0	0	0	0	0	0	0	0	0	0	0	0	0	0	0	0	0
achond_c_21	0.0898409	0	0	0	0.141815	0	0	0	0	0	0	0	0.091471	0	0	0	0	0	0.242593	0	0	0	0	0	0	0	0	0	0	0	0	0	0.127642	0	0	0	0	0	0	0	0	0	0	0	0	0	0	0	0
achond_c_22	0	0	0	0	0	0	0	0	0	0	0	0	0	0	0	0	0	0	0	0	0	0	0	0	0	0.0783521	0	0	0	0	0	0	0	0	0	0	0	0	0	0	0	0	0	0	0	0.0989459	0	0	0
achond_c_23	0.13625	0	0	0	0	0	0	0	0	0	0	0	0	0	0	0	0	0	0.12055	0	0	0	0	0	0	0	0	0	0	0	0	0	0.224043	0	0	0	0	0	0	0	0	0	0	0	0	0	0	0	0
achond_c_24	0	0.23121	0	0	0	0	0	0	0	0	0	0	0	0	0	0	0	0	0.282987	0	0	0	0.231349	0	0	0	0	0	0	0.214745	0	0	0	0	0	0	0	0	0	0	0	0	0	0	0	0.317039	0	0	0
achond_c_25	0	0	0	0	0	0	0	0	0	0	0	0	0	0	0	0	0	0	0.0993341	0	0	0	0	0	0	0	0	0	0.120956	0	0.108553	0	0	0	0.0929437	0	0	0	0	0	0	0	0	0	0	0	0	0	0
achond_c_26	0	0	0	0	0	0	0	0	0	0	0	0	0	0	0	0	0	0	0	0	0	0	0	0	0	0	0	0	0	0	0	0	0.0647515	0	0	0.0705081	0	0	0	0	0	0	0	0	0	0	0	0	0.0744506
achond_c_27	0	0	0	0	0	0	0.158542	0	0	0	0	0	0.16611	0	0	0	0	0.159922	0.193065	0	0	0	0	0	0	0	0	0	0	0	0	0	0	0	0	0	0	0	0	0	0.162918	0	0	0	0	0	0	0	0
achond_c_28	0.280261	0	0	0	0	0	0.206432	0	0	0	0	0	0	0	0	0	0	0	0.227828	0	0	0	0	0	0	0	0	0	0	0	0	0	0	0	0	0	0	0	0	0	0	0	0	0	0	0	0	0	0
achond_c_29	0.181125	0	0	0	0	0	0	0	0	0	0	0.234859	0	0	0	0	0	0	0.197172	0	0	0	0	0	0	0	0	0	0.247601	0	0.246205	0	0.221743	0	0	0	0	0	0	0	0	0	0	0	0	0.186295	0	0	0
achond_c_30	0	0	0	0	0	0	0	0	0	0	0	0	0	0	0	0	0	0	0.0546942	0	0	0	0	0	0	0	0	0	0	0	0	0	0	0	0	0	0	0	0	0	0	0	0	0	0	0.0607442	0	0	0
achond_c_31	0.370343	0	0	0	0	0	0	0	0	0	0	0	0	0	0	0	0	0	0.308697	0	0	0	0	0	0	0	0	0	0	0	0	0	0.210369	0	0	0	0	0	0	0	0	0	0	0	0	0	0	0	0
achond_c_32	0	0	0	0	0	0	0	0	0	0	0	0	0	0	0	0	0	0	0.0874248	0	0	0	0	0	0	0	0	0	0.108404	0	0	0	0	0	0	0	0	0	0	0	0	0	0	0	0	0	0	0	0
achond_c_33	0.177211	0	0	0	0	0	0	0	0	0	0	0.123444	0	0	0	0	0	0	0.139937	0	0	0	0	0	0	0	0	0	0.1138	0	0	0	0.107145	0	0	0	0	0	0	0	0	0	0	0	0	0	0	0	0
achond_c_34	0	0	0	0	0	0	0	0	0	0	0	0	0	0	0	0	0	0	0	0	0	0	0	0	0	0	0	0	0.159561	0	0	0	0.169809	0	0.164719	0	0	0	0	0	0	0	0	0	0	0	0	0	0
achond_c_35	0	0	0	0	0	0	0	0	0	0	0	0	0	0	0	0	0	0	0	0	0	0	0	0	0	0	0	0	0.185379	0	0	0	0.119904	0	0	0	0	0	0	0	0	0	0	0	0	0	0	0	0
achond_c_36	0	0	0	0	0	0	0	0	0	0	0	0	0	0	0	0	0	0	0	0	0	0	0	0	0	0	0	0	0.17715	0	0	0	0.133966	0	0	0	0	0	0	0	0	0	0	0	0	0	0	0	0
achond_c_37	0	0	0	0	0	0	0	0	0	0	0	0	0	0	0	0	0	0	0	0	0	0	0	0	0	0	0	0	0	0	0	0	0	0	0	0	0	0	0	0	0	0	0	0	0	0	0	0	0
achond_c_38	0	0	0	0	0	0	0	0	0	0	0	0	0	0	0	0	0	0	0.133808	0	0	0	0	0	0	0	0	0	0.120704	0	0	0	0.112068	0	0	0	0	0	0	0	0	0	0	0	0	0	0	0	0
achond_i_20	0	0	0	0	0	0	0.499705	0	0	0	0	0	0	0	0	0	0	0	0.150912	0	0	0	0	0	0	0	0	0	0	0	0.167914	0	0.154009	0	0	0	0	0	0	0	0	0	0	0	0	0	0	0	0.196391
achond_i_21	0.137495	0	0	0	0.12441	0	0.190192	0	0	0	0	0	0	0	0	0	0	0.121387	0	0.218358	0	0	0	0	0	0	0	0	0	0	0	0	0	0	0	0	0	0	0	0	0	0	0	0	0	0.125005	0	0	0.233409
achond_i_22	0	0	0	0	0	0	0.121905	0	0	0	0	0	0	0	0	0	0	0	0.101186	0	0	0	0	0	0	0	0	0	0	0	0.172101	0	0.0955651	0	0	0	0	0	0	0	0	0	0	0	0	0.0798244	0	0	0
achond_i_23	0.203062	0	0	0	0	0	0.137255	0	0	0	0	0	0	0	0	0	0	0	0	0	0	0	0	0	0	0	0	0	0.226147	0	0.213712	0	0	0.20217	0	0	0	0	0	0	0	0	0	0	0	0	0	0	0
achond_i_24	0	0	0	0	0	0	0.315151	0	0	0	0	0	0	0	0	0	0	0	0	0.124821	0	0	0	0	0	0	0	0	0	0	0	0	0	0.156776	0	0	0	0	0	0	0.15844	0	0	0	0	0.167465	0	0	0.135108
achond_i_25	0	0	0	0	0	0	0.101319	0	0	0	0	0	0	0	0	0	0	0	0	0	0	0	0	0	0	0	0	0	0	0	0	0	0	0	0	0	0	0	0	0	0	0	0	0	0	0	0	0	0
achond_i_26	0	0	0	0	0	0	0.220859	0	0	0	0	0	0	0	0	0	0	0	0	0.142137	0	0	0	0	0	0	0	0	0	0	0.157045	0	0	0	0	0	0	0	0	0	0	0	0	0	0	0.170245	0	0	0.196407
achond_i_27	0	0	0	0	0	0	0.121802	0	0	0	0	0	0	0	0	0	0	0	0	0	0	0	0	0	0	0	0	0	0	0	0.137152	0	0.0978318	0	0	0	0	0	0	0	0	0	0	0	0	0.114227	0	0	0
achond_i_28	0.261258	0	0	0	0	0	0.845082	0	0	0	0	0	0	0	0	0	0	0	0	0.284558	0	0	0	0	0	0	0	0	0	0	0	0	0	0	0	0	0	0	0	0	0	0	0	0	0	0.286348	0	0	0
achond_i_29	0.117401	0	0	0	0	0	0.115286	0	0	0	0	0	0	0	0	0	0	0	0	0.120575	0	0	0	0	0	0	0	0	0	0	0	0	0.102585	0	0	0.0946867	0	0	0	0	0	0	0	0	0	0	0	0	0.102775
achond_i_30	0	0	0	0	0	0	0.579487	0	0	0	0	0	0	0	0	0	0	0	0.206111	0	0	0	0	0	0	0	0	0	0.204275	0	0	0	0.23626	0	0	0	0	0	0	0	0	0	0	0	0	0	0	0	0
achond_i_31	0	0	0	0	0	0	0.14826	0	0	0	0	0	0	0	0	0	0	0	0	0.131231	0	0	0	0	0	0	0	0	0	0	0	0	0	0	0	0	0	0	0	0	0	0	0	0	0	0.0704863	0	0	0.1488
achond_i_32	0	0	0	0	0	0	0.0959875	0	0	0	0	0	0	0	0	0	0	0	0	0.127095	0	0	0	0	0	0	0.14173	0	0	0	0.103929	0	0	0	0	0	0	0	0	0	0	0	0	0	0	0.150685	0	0	0
achond_i_33	0	0	0	0	0	0	0.219993	0	0	0	0	0	0	0	0	0	0	0	0	0.147813	0	0	0.123325	0	0	0	0	0	0.129383	0	0.182588	0	0.150791	0	0	0	0	0	0	0	0	0	0	0	0	0.123039	0	0	0
achond_i_34	0	0	0	0	0	0	0.257929	0	0	0	0	0	0	0	0	0	0	0	0	0	0	0	0	0	0	0	0	0	0	0	0.192486	0	0	0	0	0	0	0	0	0	0	0	0	0	0	0	0	0	0
achond_i_35	0.179024	0	0	0	0	0	0.347718	0	0	0	0.154869	0	0	0	0	0	0	0	0	0	0	0	0	0	0	0	0	0	0	0	0	0	0.151614	0	0	0	0	0	0	0	0	0	0	0	0	0.204661	0	0	0.147689
achond_i_36	0	0	0	0	0	0	0.161841	0	0	0	0	0	0	0	0	0	0	0	0	0.0919597	0	0	0	0	0	0	0	0	0	0	0.12179	0	0	0	0	0	0	0	0	0	0.0989251	0	0	0	0	0	0	0	0.0881847
achond_i_37	0	0	0	0	0	0	0.156888	0	0	0	0	0	0	0	0	0	0	0	0.110175	0	0	0	0	0	0	0	0	0	0	0	0.195616	0	0	0	0	0	0	0	0	0	0	0	0	0	0	0	0	0	0.183414
achond_i_38	0	0	0	0	0	0	0.202167	0	0	0	0	0	0	0	0	0	0	0	0	0	0	0	0	0	0	0	0	0	0.117457	0	0.159466	0	0	0	0	0.123701	0	0	0	0	0	0	0	0	0	0.15983	0	0	0.113064
angelm_c_39	0	0	0	0	0	0	0.0445304	0	0	0	0	0	0	0	0	0	0	0	0	0	0	0	0	0	0	0	0	0	0.0565013	0	0.0530871	0	0.0573976	0	0	0	0	0	0	0	0	0	0	0	0	0.0447564	0	0	0
angelm_c_40	0.193049	0.121901	0	0	0	0	0	0	0	0	0.117519	0	0	0	0	0	0	0	0.166718	0	0	0	0	0	0	0	0	0	0	0	0	0	0.126183	0	0	0	0	0	0	0	0	0	0	0	0	0	0	0	0.163018
angelm_c_41	0	0	0	0	0	0	0.0813314	0	0	0	0	0	0	0	0.113265	0	0	0	0.0824481	0	0	0	0	0	0	0	0	0	0	0	0	0	0.0828997	0	0	0	0	0	0	0	0	0	0	0	0	0	0	0	0
angelm_c_42	0	0.0596084	0	0	0	0	0	0	0	0	0	0	0	0	0	0	0	0	0.0811053	0	0	0	0	0	0	0	0	0	0	0.0564722	0	0	0.0625962	0	0	0	0	0	0	0	0	0	0	0	0	0.0544685	0	0	0
angelm_c_43	0	0	0	0	0	0	0	0	0	0	0	0.0595807	0	0	0	0	0	0	0.0896418	0	0	0	0	0	0	0	0	0	0.0691484	0	0.0644531	0	0	0	0	0	0	0	0	0	0	0	0	0	0	0.0608401	0	0	0
angelm_c_44	0	0	0	0	0	0	0	0	0	0	0	0	0	0	0	0	0	0	0	0	0	0	0	0	0	0	0	0	0.111493	0	0.153133	0	0.175137	0	0	0	0	0	0	0	0	0	0	0	0	0	0	0	0
angelm_c_45	0	0.183494	0	0	0	0	0	0	0	0	0	0	0	0	0	0	0	0	0.303152	0	0	0	0	0	0	0	0	0	0.145362	0.171364	0	0	0.176555	0	0	0	0	0	0	0	0	0	0	0	0	0.141695	0	0	0
angelm_c_46	0	0	0	0	0	0	0	0	0	0	0	0.159418	0	0	0	0	0	0	0.13625	0	0	0	0	0	0	0	0	0	0	0	0	0	0	0	0	0	0	0	0	0	0	0.138808	0	0	0	0.16259	0	0	0
angelm_c_47	0.203099	0.127301	0	0	0	0	0.139908	0	0	0	0.168444	0	0	0	0	0	0	0	0.14494	0	0	0	0	0	0	0	0	0	0	0.126807	0	0	0	0.156359	0	0	0	0	0	0	0	0	0	0	0	0	0	0	0
angelm_c_48	0	0	0	0	0	0	0	0	0	0	0	0	0	0	0	0	0	0	0.156722	0	0	0	0	0	0	0	0	0	0	0	0	0	0	0.128492	0	0	0	0	0	0	0	0	0	0	0	0	0	0	0
angelm_c_49	0	0	0	0	0	0	0	0	0	0	0	0	0	0	0	0	0	0	0.179963	0	0	0	0	0	0	0	0	0	0	0	0	0	0	0	0	0	0	0	0	0	0	0	0	0	0	0	0	0	0
angelm_c_50	0	0	0	0.153899	0	0	0	0	0	0	0	0	0	0	0	0	0	0	0.305578	0	0	0	0	0	0	0	0	0	0.290712	0	0	0	0	0	0	0	0	0	0.16337	0	0	0	0	0	0	0	0	0	0
angelm_c_51	0.0883713	0	0	0	0	0	0	0	0	0	0	0	0	0	0	0	0	0	0.10982	0	0	0	0	0	0	0	0	0	0.0759977	0	0	0	0	0	0	0	0	0	0	0	0	0	0	0	0	0	0	0	0
angelm_c_52	0	0.219222	0	0	0	0	0.253848	0	0	0	0	0.315268	0	0	0	0	0	0	0.714637	0	0	0	0	0	0	0	0	0	0	0.223306	0.263107	0	0.302	0.27821	0	0.240038	0	0	0	0	0	0	0	0	0	0.335396	0	0	0.222179
angelm_c_53	0.109033	0.181195	0	0	0	0	0	0	0	0	0	0.173499	0	0	0	0	0	0	0.135111	0	0	0	0	0	0	0	0	0	0	0.179451	0	0	0	0	0	0	0	0	0	0	0	0	0	0	0	0	0	0	0
angelm_c_54	0	0	0	0	0	0	0.0967999	0	0	0	0.100584	0.0901127	0	0	0	0	0	0	0.095756	0	0	0	0	0	0	0	0	0	0.0856512	0	0	0	0.161053	0	0	0	0	0	0	0	0	0	0	0	0	0.0898291	0	0	0
angelm_c_55	0.101982	0	0	0	0	0	0	0	0	0	0	0	0	0	0	0	0	0	0.0783247	0	0	0	0	0	0	0	0	0	0	0	0	0	0	0	0	0	0	0	0	0	0	0	0	0	0	0	0	0	0
angelm_c_56	0.159689	0	0	0	0	0	0	0	0	0	0	0	0	0	0	0	0	0	0.15441	0	0	0	0	0	0	0	0	0	0	0	0	0	0.173626	0	0	0	0	0	0	0	0	0	0	0	0	0	0	0	0
angelm_c_57	0	0	0	0	0	0	0.128335	0	0	0	0	0	0	0	0	0	0	0	0	0	0	0	0	0	0	0	0	0	0.0818639	0	0.0664505	0	0.100702	0	0	0	0	0	0	0	0	0	0	0	0	0.113409	0	0	0
angelm_i_39	0	0.205027	0	0	0.118603	0	0	0	0	0	0	0	0	0	0	0	0	0	0.181104	0	0	0	0	0	0	0	0	0	0	0.208143	0.107461	0	0.131155	0	0	0	0	0	0	0	0	0	0	0	0	0.137824	0	0	0
angelm_i_40	0	0	0	0	0	0	0	0	0	0	0	0	0	0	0	0	0	0	0.895101	0	0	0	0	0	0	0.172893	0	0	0	0	0	0	0	0	0	0	0	0	0	0	0	0	0	0	0	0	0	0	0
angelm_i_41	0	0.134832	0	0	0	0	0	0	0	0	0	0	0	0	0	0	0	0	0.211293	0	0	0	0	0	0	0	0	0	0	0.133463	0	0	0.226617	0	0	0	0	0	0	0	0	0	0	0	0	0	0	0	0
angelm_i_42	0.25069	0	0	0	0	0	0	0	0	0	0.205034	0	0	0	0	0	0	0	0.532437	0	0	0	0	0	0	0	0	0	0	0	0	0	0	0	0	0	0	0	0	0	0	0	0	0	0	0	0	0	0
angelm_i_43	0.103419	0	0	0	0	0	0	0	0	0	0	0	0	0	0	0	0	0	0.150897	0	0	0	0	0	0	0	0	0	0	0	0	0	0	0	0	0	0	0	0	0	0	0	0	0	0	0	0	0	0
angelm_i_44	0	0	0	0	0	0	0	0	0	0	0	0	0	0	0	0	0	0	0.17348	0	0	0	0	0	0	0	0	0	0	0	0.185103	0	0.204195	0	0	0	0	0	0	0	0	0	0	0	0	0	0	0	0.192417
angelm_i_45	0.125134	0	0	0	0	0	0	0	0	0	0.112998	0	0	0	0	0	0	0	0.222873	0	0	0	0	0	0	0	0	0	0	0	0	0	0	0	0	0	0	0	0.112331	0	0	0	0	0	0	0	0	0	0
angelm_i_46	0	0	0	0.121567	0	0	0	0	0	0	0	0	0.139481	0	0	0	0	0	0.241904	0	0	0	0	0	0	0	0	0	0	0	0	0	0	0	0	0	0	0	0	0	0	0	0	0	0	0	0	0	0
angelm_i_47	0	0	0	0	0	0	0	0	0	0	0	0	0	0	0	0	0	0	0.422815	0	0	0	0	0	0	0	0	0	0	0	0	0	0	0	0	0	0	0	0	0	0	0	0	0	0	0	0	0	0
angelm_i_48	0	0.0776103	0	0	0	0	0	0	0	0	0	0	0	0	0	0	0	0	0.119663	0	0	0	0	0	0	0	0	0	0	0.0696464	0	0	0	0	0.0672677	0	0	0	0	0.0716782	0	0	0	0	0	0.0870375	0	0	0
angelm_i_49	0.0645501	0	0	0	0	0	0	0	0	0	0	0	0	0	0	0	0.0618124	0	0.0714586	0	0	0	0	0	0	0	0	0	0	0	0	0	0	0	0	0	0	0	0	0	0	0.0650694	0	0	0	0.0567638	0	0	0
angelm_i_50	0	0	0	0	0	0	0	0	0	0	0	0	0	0	0	0	0	0	0.342162	0	0	0	0	0	0	0	0	0	0	0	0	0	0	0	0	0.222972	0	0	0	0	0	0	0	0	0	0.186401	0	0	0
angelm_i_51	0	0	0	0	0	0	0	0	0	0	0	0	0	0	0	0	0	0	0.975282	0	0	0	0	0	0	0	0	0	0	0	0	0	0.190522	0	0	0	0	0	0	0	0	0	0	0	0	0.137846	0	0	0
angelm_i_52	0	0	0	0	0	0	0	0	0	0	0	0.275234	0	0	0	0	0	0	0.889403	0	0	0	0	0	0	0	0	0	0	0	0	0	0	0	0	0.232908	0	0	0.234198	0	0	0	0	0	0	0	0	0	0
angelm_i_53	0	0	0	0	0	0	0	0	0	0	0.262733	0.23201	0	0	0	0	0	0	0.840311	0	0	0	0	0	0	0	0	0	0	0	0	0	0.362898	0	0	0	0	0	0	0	0	0	0	0	0	0	0	0	0
angelm_i_54	0	0.0925934	0	0	0	0	0.0883814	0	0	0	0	0.0807092	0	0	0	0	0	0	0.0878172	0.08771	0	0	0	0	0	0	0	0	0	0.0887083	0	0	0.129654	0	0	0	0	0	0	0	0	0	0	0	0	0	0	0	0.097336
angelm_i_55	0.173457	0	0	0	0	0	0	0	0	0	0	0	0	0	0	0	0	0	0	0	0	0	0	0	0	0.117588	0.121726	0	0	0	0	0	0	0	0	0	0	0	0.113168	0	0	0	0	0	0	0	0	0	0
angelm_i_56	0.121395	0	0	0	0	0	0	0	0	0	0.148599	0	0	0	0	0	0	0	0.208806	0	0	0	0	0	0	0	0	0	0.11765	0	0.166037	0	0.159042	0.117111	0	0	0	0	0	0	0	0	0	0	0	0	0	0	0.104483
angelm_i_57	0	0.101609	0	0	0	0	0	0.115715	0	0	0	0	0	0	0	0	0	0	0.13083	0	0	0	0	0	0	0	0	0	0	0	0.108045	0	0.130097	0	0	0	0	0	0	0	0	0	0	0	0	0.140199	0	0	0.103008
becwie_c_58	0.0535721	0.0487858	0	0	0	0	0	0	0	0	0	0	0	0	0	0	0	0	0.0484418	0	0	0	0	0	0	0	0	0	0.0510557	0	0.0578236	0	0.0610534	0.0552927	0	0	0	0	0	0	0	0	0	0	0	0.0552424	0	0	0
becwie_c_59	0.0924215	0.1463	0	0	0.0941231	0	0.0907043	0	0	0	0	0.0787411	0	0	0	0	0	0	0.0932268	0	0	0	0	0	0	0	0	0	0	0.143018	0	0	0	0	0	0	0	0	0	0	0	0	0	0	0	0	0	0	0
becwie_c_60	0	0	0	0.0738727	0	0	0.065874	0	0	0	0	0	0	0	0	0	0	0	0.08214	0	0	0	0	0	0	0	0	0	0	0	0	0	0.0730683	0	0	0.0680315	0	0	0	0	0	0	0	0	0	0	0	0	0
becwie_c_61	0	0.12378	0	0	0	0	0	0	0	0	0.0900771	0	0	0	0	0	0	0	0.108367	0	0	0	0	0	0	0	0	0	0	0.11355	0	0	0.126624	0.0987751	0	0	0	0	0	0	0	0	0	0	0	0	0	0	0
becwie_c_62	0	0	0	0	0	0	0.102619	0	0	0	0.0831635	0	0	0	0.102354	0	0	0	0.0970402	0	0	0	0	0	0	0	0	0	0	0	0.117619	0	0.0886658	0	0	0	0	0	0	0	0	0	0	0	0	0	0	0	0
becwie_c_63	0	0.378622	0	0	0	0	0.192104	0	0	0	0	0	0	0	0	0	0	0	0.194296	0	0	0	0	0	0	0	0	0	0.189552	0.371717	0	0	0.181306	0.186082	0	0	0	0	0	0	0	0	0	0	0	0	0	0	0
becwie_c_64	0	0	0	0	0.0555907	0	0.0689883	0	0	0	0	0	0	0	0	0	0	0	0.0546328	0	0	0	0	0	0	0	0	0	0	0	0.0656637	0	0.0710209	0.068967	0	0	0	0	0	0	0	0	0	0	0	0.0687184	0	0	0
becwie_c_65	0	0.123618	0	0	0	0	0	0	0	0	0	0	0	0	0	0	0	0	0	0	0	0	0	0	0	0	0	0	0.268694	0.117429	0	0	0.160083	0.146077	0.145582	0	0	0	0	0	0	0	0	0	0	0	0	0	0
becwie_c_66	0	0	0	0	0	0	0	0	0	0	0.272302	0.238046	0	0	0	0	0	0	0.333871	0	0	0	0	0	0	0	0	0	0.281518	0	0	0	0.174631	0.321228	0	0	0	0	0	0	0	0.172856	0	0	0	0	0	0	0
becwie_c_67	0.105159	0	0	0	0	0	0	0	0	0	0	0	0	0	0	0	0	0	0.208441	0	0	0	0	0	0	0.105136	0	0	0	0	0	0	0.0951065	0.125322	0	0	0	0	0	0	0	0	0	0	0	0	0	0	0
becwie_c_68	0	0	0	0	0	0	0	0	0	0	0.101761	0	0	0	0	0	0	0	0.209036	0	0	0	0	0	0	0	0	0	0.124276	0	0	0	0.192942	0	0	0	0	0	0	0	0	0	0	0	0	0.136955	0	0	0
becwie_c_69	0.107851	0	0	0	0	0	0	0	0	0	0	0	0	0	0	0	0	0	0.0850436	0	0	0	0	0	0	0	0	0	0	0	0	0	0.12267	0	0	0	0	0	0	0	0	0	0	0	0	0.121251	0	0	0.119134
becwie_c_70	0	0	0	0	0	0	0.268592	0	0	0	0	0	0	0	0	0	0	0	0.117756	0	0	0	0	0	0	0	0	0	0.144397	0	0	0	0.147625	0	0	0	0	0	0	0	0	0	0	0	0	0.122255	0	0	0
becwie_c_71	0.231018	0	0	0.161753	0	0	0	0	0	0	0	0	0	0	0	0	0	0	0.136981	0	0	0	0	0	0	0	0	0	0.199651	0	0.188238	0	0.146492	0.175012	0	0	0	0	0	0	0	0	0	0	0	0.16287	0	0	0
becwie_c_72	0	0	0	0	0	0	0	0	0	0	0	0	0	0	0	0	0	0	0	0	0	0	0	0	0	0	0	0	0	0	0.0626939	0	0.057858	0	0	0	0	0	0	0	0	0	0	0	0	0	0	0	0
becwie_c_73	0	0	0	0	0	0	0	0	0	0	0	0	0	0	0	0	0	0	0.0736631	0	0	0	0	0	0	0	0	0	0.0629074	0	0	0	0	0	0	0	0	0	0	0	0	0	0	0	0	0.0762737	0	0	0
becwie_c_74	0	0.0680626	0	0	0	0	0	0	0	0	0	0.112201	0	0	0.0776003	0	0	0.071324	0.0704559	0	0	0	0	0	0	0	0	0	0	0	0	0	0.0825806	0	0	0.0791423	0	0	0	0	0	0	0	0	0	0	0	0	0
becwie_c_75	0	0	0	0.0847175	0	0	0	0	0	0	0	0	0	0	0	0	0	0	0.106913	0	0	0	0	0	0	0	0	0	0.170205	0	0	0	0.0795008	0.0957455	0	0	0	0	0	0	0	0	0	0	0	0	0	0	0
becwie_c_76	0	0.125872	0	0	0.103322	0	0	0	0	0	0	0	0	0	0	0	0	0	0	0	0	0	0	0	0	0	0	0	0	0.113811	0.0889644	0	0.104758	0.08483	0	0	0	0	0	0	0	0	0	0	0	0	0	0	0
becwie_i_58	0.154969	0	0	0	0	0	0	0	0	0	0.148593	0	0	0	0	0	0	0	0	0	0	0	0	0	0	0	0.143113	0	0.140515	0	0.144533	0	0.255393	0	0	0	0	0	0	0	0	0	0	0	0	0.169651	0	0	0.171384
becwie_i_59	0	0.0979839	0	0	0	0	0	0	0	0	0	0	0	0	0	0	0	0	0	0	0	0	0	0	0	0	0	0	0.0786768	0.0995285	0.0711485	0	0.118732	0	0	0	0	0	0	0	0	0	0	0	0	0	0	0	0
becwie_i_60	0.301197	0	0	0	0	0	0.207685	0	0	0	0	0	0	0	0	0	0	0	0.182157	0	0	0	0	0	0	0	0	0	0	0	0	0	0.268325	0	0	0	0	0	0	0	0	0	0	0	0	0	0	0	0
becwie_i_61	0.0830636	0	0	0	0	0	0	0	0	0	0	0	0	0	0	0	0	0	0	0	0	0	0	0	0	0	0	0	0	0	0	0	0.135905	0	0	0	0	0	0	0	0	0	0	0	0	0.0814655	0	0	0.174364
becwie_i_62	0.122182	0	0	0	0	0	0.118968	0	0	0	0	0	0	0	0	0	0	0	0.122223	0	0	0	0	0	0	0	0	0	0	0	0	0	0.169921	0.114664	0	0	0	0	0	0	0	0	0	0	0	0.108134	0	0	0.11859
becwie_i_63	0	0	0	0	0	0	0	0	0	0	0.106675	0	0	0	0	0	0	0	0.204767	0	0	0	0	0	0	0	0	0	0	0	0	0	0.100943	0	0	0	0	0	0	0	0	0	0	0	0	0	0	0	0.097741
becwie_i_64	0	0	0	0	0	0	0.275349	0	0	0	0	0.244035	0	0	0	0	0	0	0	0.226461	0	0	0	0	0.228063	0	0	0	0	0	0	0	0.682065	0.289685	0	0	0	0	0	0	0	0	0	0	0	0	0	0	0
becwie_i_65	0	0	0	0	0	0	0	0	0	0	0	0	0	0	0	0	0	0	0.131994	0	0	0	0	0	0	0	0	0	0.0784772	0	0	0	0	0.100664	0	0	0	0	0	0	0	0	0	0	0	0	0	0	0
becwie_i_66	0.141375	0	0	0	0	0	0.113697	0	0	0	0	0	0	0	0	0	0	0	0.160678	0	0	0	0	0	0	0	0	0	0	0	0	0	0.203581	0	0	0	0	0	0	0	0	0	0	0	0	0.144666	0	0	0.121209
becwie_i_67	0	0	0	0	0	0	0.086416	0	0	0	0	0	0	0	0	0	0	0	0.0758078	0	0	0	0	0	0	0	0	0	0.0771696	0	0	0	0	0	0	0	0	0	0	0	0	0	0	0	0	0	0	0	0
becwie_i_68	0	0	0	0	0	0	0	0	0	0	0.141963	0	0	0	0	0	0	0	0.365333	0	0	0	0	0	0	0	0	0	0.199067	0	0	0	0.252374	0	0	0	0	0	0	0	0	0	0	0	0	0.186166	0	0.167371	0
becwie_i_69	0.219981	0	0	0	0	0	0	0	0	0	0.139817	0	0	0	0	0	0	0	0.135924	0	0	0	0	0	0	0	0	0	0	0	0	0	0.298686	0.128759	0	0	0	0	0	0	0	0	0	0	0	0	0	0	0
becwie_i_70	0	0	0	0	0	0	0.272434	0	0	0	0	0	0	0	0	0	0	0	0.213086	0	0	0	0	0	0	0	0	0	0	0	0	0	0.727641	0	0	0	0	0	0	0	0	0	0	0	0	0.228792	0	0.272629	0.233502
becwie_i_71	0	0	0	0	0	0	0	0	0	0	0	0	0	0	0	0	0	0	0.239247	0	0	0	0	0	0	0	0.114757	0	0.11442	0	0	0	0.217628	0	0	0	0	0	0	0.125221	0	0	0	0	0	0	0	0	0
becwie_i_72	0	0	0	0	0.31963	0	0.182989	0	0	0	0	0	0	0	0	0	0	0	0.18959	0	0	0	0	0	0	0.208475	0	0	0	0	0	0	0.203077	0	0	0	0	0	0.178675	0	0	0	0	0	0	0	0	0	0
becwie_i_73	0	0	0	0	0	0	0	0	0	0	0	0	0	0	0	0	0	0	0.117404	0	0	0	0	0	0	0	0	0	0	0	0	0	0.140213	0	0	0	0	0	0	0	0	0	0	0	0	0	0	0.114295	0.0964869
becwie_i_74	0.0796066	0	0	0	0	0	0.063217	0	0	0	0	0	0	0	0	0	0	0	0	0	0	0	0	0	0	0	0	0	0.0821649	0	0	0	0.100123	0	0	0	0	0	0	0	0	0	0	0	0	0.0735743	0	0.0624278	0.0643152
becwie_i_75	0	0.151668	0	0.251102	0	0	0	0	0	0	0	0	0	0	0	0	0	0	0.317143	0	0	0	0	0	0	0	0	0	0	0	0.182434	0	0.256271	0	0	0.178079	0	0	0	0	0	0	0	0	0	0.187501	0	0	0.143619
becwie_i_76	0	0	0	0	0	0	0.251346	0.230938	0	0	0	0	0	0	0	0	0	0	0	0	0	0	0	0	0	0	0	0	0	0	0.236362	0	0.525113	0	0	0	0	0	0	0.201728	0	0	0	0	0	0	0	0	0.166088
cranio_c_77	0.301346	0	0	0	0	0	0	0	0	0	0	0	0	0	0	0	0	0	0	0	0	0	0	0	0	0	0	0	0.341163	0	0	0	0	0	0	0	0	0	0	0	0	0	0	0	0	0.332079	0	0	0
cranio_c_78	0	0	0	0	0	0	0	0	0	0	0	0	0	0	0	0	0	0	0.0934856	0	0	0	0	0	0	0	0	0	0.110991	0	0	0	0.0896169	0	0	0	0	0	0	0	0	0	0	0	0	0	0	0	0
cranio_c_79	0	0	0	0	0	0	0	0	0	0	0	0.0969043	0	0	0	0	0	0	0	0	0	0	0	0	0	0	0	0	0	0	0	0	0.0844318	0	0	0	0	0	0	0	0	0	0	0	0	0	0	0	0
cranio_c_80	0.15633	0	0	0	0	0	0	0	0	0	0	0	0	0	0	0	0	0.219224	0	0	0	0	0	0	0	0	0	0	0	0	0	0.151052	0	0	0	0	0	0	0	0	0	0.109521	0	0	0	0	0	0	0
cranio_c_81	0	0.131752	0	0	0	0	0	0	0	0	0	0	0	0	0	0	0	0	0.189203	0	0	0	0	0	0	0	0	0	0	0.14095	0	0	0	0	0	0	0	0	0	0	0	0	0	0	0	0	0	0	0
cranio_c_82	0	0	0	0	0.107669	0	0	0	0.0691137	0	0	0	0	0	0	0	0	0	0.0799567	0	0	0	0	0	0	0	0	0	0	0	0	0	0	0	0	0	0	0	0	0	0	0	0	0	0	0	0	0	0
cranio_c_83	0.162898	0	0	0	0	0	0	0	0	0	0.168492	0	0	0	0	0	0	0	0.552796	0	0	0	0	0	0	0	0	0	0	0	0	0	0.209592	0	0	0	0	0	0	0	0	0	0	0	0	0	0	0	0
cranio_c_84	0.0782342	0	0	0	0	0	0	0	0	0	0	0	0	0	0	0	0	0	0.0994573	0	0	0	0	0	0	0	0	0	0	0	0	0	0	0	0	0	0	0	0	0	0	0	0	0	0	0	0	0	0
cranio_c_85	0	0.0856002	0	0	0	0	0	0	0	0	0	0.0899558	0	0	0	0	0	0	0.106734	0	0	0	0	0	0	0	0	0	0	0.0826904	0.133385	0	0	0	0	0	0	0	0	0	0	0	0	0	0	0	0	0	0
cranio_c_86	0.0869162	0	0	0	0	0	0	0	0	0	0.102301	0	0	0	0	0	0	0	0.131276	0	0	0	0	0	0	0	0	0	0	0	0	0	0.0776505	0	0	0	0	0	0.11204	0	0	0	0	0	0	0	0	0	0
cranio_c_87	0.226847	0	0	0	0	0	0	0	0	0	0	0.211579	0	0	0	0	0	0	0	0	0	0	0	0	0	0	0	0	0	0	0	0	0.168714	0	0	0	0	0	0	0	0	0	0	0	0	0	0	0	0
cranio_c_88	0	0	0	0	0	0	0	0	0	0	0	0	0	0	0	0	0	0	0.11497	0	0	0	0	0	0	0	0	0	0	0	0	0	0.082889	0	0	0	0	0	0	0	0	0	0	0	0	0	0	0	0
cranio_c_89	0.0632562	0	0	0	0	0	0	0	0	0	0	0	0	0	0	0	0	0	0	0	0	0	0	0	0	0	0	0	0	0	0	0	0	0	0	0	0	0	0	0	0	0	0	0	0	0	0	0	0
cranio_c_90	0.16076	0	0	0	0	0	0	0	0	0	0	0	0	0	0	0	0	0	0	0	0	0	0	0	0	0	0	0	0.162391	0	0.141169	0	0	0	0	0	0	0	0	0	0	0	0	0	0	0	0	0	0
cranio_c_91	0.122893	0	0	0	0	0	0	0	0	0	0	0	0	0	0	0	0.154528	0	0.102434	0	0	0	0	0	0	0	0	0	0	0	0	0	0	0	0	0	0	0	0	0	0	0.169208	0	0	0	0	0	0	0
cranio_c_92	0	0	0	0	0	0	0	0	0	0	0	0	0	0	0	0	0	0	0	0	0	0	0	0	0	0	0	0	0.123731	0	0	0	0	0	0	0	0	0	0	0	0	0	0	0	0	0	0	0	0
cranio_c_93	0	0	0	0	0	0	0	0	0	0	0	0	0	0	0	0	0	0	0	0	0	0	0	0	0	0	0	0	0	0	0	0	0.109322	0	0	0	0	0	0	0	0.115637	0	0	0	0	0	0	0	0.0915328
cranio_c_94	0	0	0	0	0	0	0	0	0	0	0	0	0	0	0	0	0	0	0	0	0	0	0	0	0	0	0	0	0	0	0	0	0.138278	0	0	0.165881	0	0	0	0	0	0	0	0	0	0	0	0	0
cranio_c_95	0.141787	0	0	0	0.0913174	0	0	0	0	0	0	0.0957978	0	0	0	0	0	0	0.117785	0	0	0	0	0	0	0	0	0	0	0	0	0	0	0	0	0	0	0	0	0	0	0	0	0	0	0	0	0	0
cranio_i_77	0	0	0	0	0	0	0	0	0	0	0	0	0	0	0	0	0	0	0	0.999065	0	0	0	0	0	0	0	0	0	0	0.0709259	0	0	0	0	0	0	0	0	0	0	0	0	0	0	0	0	0	0.0713812
cranio_i_78	0	0	0	0	0	0	0.464886	0.218901	0	0	0	0	0	0	0	0	0	0	0	0.936085	0	0	0	0	0	0	0	0	0	0	0	0	0	0	0	0	0	0	0	0	0	0	0	0	0	0.221572	0	0	0.329196
cranio_i_79	0.110626	0	0	0	0	0	0.111112	0	0	0	0	0	0	0	0	0	0	0	0	0.196811	0	0	0	0	0	0	0.135095	0	0	0	0.106637	0	0.107051	0	0	0	0	0	0	0	0	0	0.105406	0	0	0.144722	0	0	0
cranio_i_80	0	0	0	0	0.137473	0	0	0	0	0	0	0	0	0	0	0	0	0	0	0.169818	0	0	0	0	0	0	0	0	0	0	0.149006	0	0	0	0	0.1417	0	0	0	0	0	0	0	0	0	0	0	0	0.309363
cranio_i_81	0	0	0	0	0	0	0.145361	0	0	0	0	0	0	0	0	0	0	0	0	0.374367	0	0	0	0	0.126134	0	0	0	0	0	0	0	0	0	0	0	0	0	0	0	0	0	0	0	0	0	0	0	0.293319
cranio_i_82	0	0	0	0	0	0	0.211017	0	0	0	0	0	0	0	0	0	0	0	0.235463	0.689486	0	0	0	0	0.250443	0	0	0	0	0	0	0	0	0	0	0	0	0	0	0	0	0	0	0	0	0	0	0	0
cranio_i_83	0	0	0	0	0	0	0.237362	0	0	0	0	0	0	0	0	0	0	0	0	0.943942	0	0	0	0	0	0	0	0	0	0	0.166844	0	0	0	0	0	0	0	0	0.174299	0	0	0	0	0	0.171614	0	0	0.302166
cranio_i_84	0	0	0.0368191	0	0	0	0.0831508	0	0	0	0	0	0	0	0	0	0	0	0	0.999881	0	0	0	0	0	0	0	0	0	0	0.0498901	0	0	0	0	0.0453294	0.0409844	0	0	0	0	0	0	0	0	0.0492642	0	0	0.0547558
cranio_i_85	0	0	0	0	0	0	0.163764	0	0	0	0	0	0	0	0	0	0	0	0	0.438788	0	0	0	0	0	0	0	0	0	0	0.246583	0	0	0	0	0	0	0	0	0	0	0	0	0	0	0	0	0	0.175619
cranio_i_86	0	0	0	0	0	0	0	0	0	0	0	0	0	0	0	0	0	0	0.302034	0.494364	0	0	0	0	0	0	0.204149	0	0.18993	0	0	0	0	0	0	0	0	0	0	0	0	0	0	0	0	0	0	0	0.245179
cranio_i_87	0	0	0.114354	0	0	0	0	0	0	0	0	0	0	0	0	0	0	0.138506	0	0.5478	0	0	0	0	0	0	0	0	0	0	0	0.0894971	0	0	0	0.149352	0	0	0	0	0	0	0	0	0	0.0904491	0	0	0
cranio_i_88	0	0	0	0	0	0	0	0	0	0	0	0	0	0	0	0	0	0	0	0.375054	0.118014	0	0	0	0.118231	0	0	0	0	0	0.125362	0	0	0	0	0	0	0.164948	0	0	0	0	0	0	0	0.132219	0	0	0.197546
cranio_i_89	0	0	0	0	0	0	0.121042	0	0	0	0	0	0	0	0	0	0	0	0	0.896925	0	0	0	0	0	0	0	0	0	0	0.106708	0	0	0	0	0.095977	0	0	0	0	0	0	0	0	0	0.174706	0	0	0.106855
cranio_i_90	0	0	0	0	0	0	0	0	0	0	0	0	0	0	0	0	0	0	0	0.87993	0	0	0	0	0	0	0	0	0	0	0	0	0	0	0	0	0	0	0	0	0	0	0	0	0	0.127432	0	0	0.134238
cranio_i_91	0	0	0	0	0	0	0.0954875	0	0	0	0	0	0	0	0	0	0	0	0	0.985779	0	0	0	0	0.0967825	0	0	0	0	0	0	0	0	0	0	0	0	0	0	0	0	0	0	0	0	0	0	0	0.243671
cranio_i_92	0	0	0	0	0	0	0.111784	0	0	0	0	0	0	0	0	0	0	0.176586	0	0.849887	0	0	0	0	0	0	0	0	0	0	0.201731	0	0	0	0	0	0	0	0	0	0	0	0	0	0	0	0	0	0.120423
cranio_i_93	0	0	0	0	0	0	0.193633	0	0	0	0	0	0	0	0	0	0	0	0	0.852688	0	0	0	0	0	0	0.186828	0	0	0	0	0	0	0	0	0.183468	0	0	0	0	0	0	0	0	0	0.303618	0	0	0.289656
cranio_i_94	0	0	0	0	0	0	0.0854008	0	0	0	0	0	0	0	0	0	0	0	0	0.990297	0	0	0	0	0	0	0	0	0	0	0.0864718	0	0	0	0	0.0861771	0	0	0	0	0	0	0	0	0	0	0	0	0.139234
cranio_i_95	0	0	0	0	0	0	0.321112	0	0	0	0	0	0	0	0	0	0	0	0	0.937455	0	0	0	0	0	0	0	0	0	0	0	0	0	0	0	0	0	0	0	0	0	0	0	0	0	0.264024	0	0	0.268365
fragix_c_96	0.0975387	0	0	0	0	0	0	0	0	0	0	0	0	0	0	0	0	0	0.0658557	0	0	0	0.0615759	0	0	0	0	0	0.0606293	0	0	0	0.0619593	0	0	0	0	0	0.0610481	0	0	0	0	0	0	0	0	0	0
fragix_c_97	0.281495	0.240485	0	0	0	0	0.33098	0	0	0	0	0	0	0	0	0	0	0	0.294887	0	0	0	0	0	0	0	0	0	0.241826	0.227037	0	0	0.194854	0	0	0	0	0	0	0	0	0	0	0	0	0.187803	0	0	0.177008
fragix_c_98	0	0	0	0	0.0747082	0	0	0	0	0	0	0	0	0	0	0	0	0	0.0908877	0	0	0	0	0	0	0	0	0	0	0	0.0743381	0	0	0	0	0	0	0	0	0	0	0	0	0	0	0	0	0	0.0887439
fragix_c_99	0.212713	0	0	0	0	0	0	0	0	0	0	0	0	0	0	0	0	0	0	0	0	0	0	0	0	0	0	0	0	0	0	0	0	0	0	0	0	0	0	0	0.205643	0	0	0	0	0	0	0	0
fragix_c_100	0.123079	0	0	0	0	0	0	0	0	0	0	0	0.180398	0	0	0	0	0	0.125488	0	0	0	0	0	0	0	0	0	0	0	0	0	0.106949	0	0	0	0	0	0	0	0.112766	0	0	0	0	0	0	0	0
fragix_c_101	0.159588	0.124205	0	0	0	0	0	0	0	0	0.150122	0	0	0	0	0	0	0	0.272404	0	0	0	0	0	0	0	0	0	0	0	0	0	0.259376	0	0	0	0	0	0	0	0	0	0	0	0	0	0	0	0
fragix_c_102	0	0.180662	0	0	0	0	0.146533	0	0	0	0	0	0	0	0	0	0	0	0.13634	0	0	0	0	0	0	0.123731	0	0	0	0.176753	0	0	0.258723	0	0	0	0	0	0	0	0	0	0	0	0	0	0	0	0
fragix_c_103	0.160169	0	0	0	0	0	0	0	0	0	0	0.138397	0	0	0	0	0	0	0.196692	0	0	0	0	0	0	0	0	0	0	0	0	0	0.146184	0.130537	0	0	0	0	0	0	0	0	0	0	0	0	0	0	0
fragix_c_104	0.217943	0	0	0	0	0	0	0	0	0	0	0	0	0	0	0	0	0	0.283606	0	0	0	0	0	0	0	0	0	0	0	0	0	0	0	0	0	0	0	0	0	0	0	0	0	0	0	0	0	0
fragix_c_105	0.232012	0	0	0	0	0	0	0	0	0	0.112036	0.126309	0	0	0	0	0	0	0.147689	0	0	0	0	0	0	0	0	0	0	0	0	0	0.112668	0	0	0	0	0	0	0	0	0.157408	0	0	0	0	0	0	0
fragix_c_106	0.106664	0	0	0	0	0	0	0	0	0	0	0	0	0	0	0	0	0	0	0	0	0	0	0	0	0	0	0	0	0	0	0	0	0	0	0	0	0	0.122853	0	0	0	0	0	0	0	0	0	0
fragix_c_107	0	0	0	0	0	0	0	0	0	0	0	0	0	0	0	0	0	0	0	0	0	0	0	0	0	0	0	0	0	0	0.085496	0	0.194814	0	0	0	0	0	0.0859784	0	0	0	0	0	0	0	0	0	0.0842245
fragix_c_108	0.129347	0	0	0	0	0	0	0	0	0	0	0	0	0	0	0	0	0	0	0	0	0	0.0999006	0	0	0	0	0	0.105651	0	0	0	0	0	0	0	0	0	0.16541	0	0	0	0	0	0.0987587	0	0	0	0
fragix_c_109	0.107025	0	0	0	0	0	0	0	0	0	0	0	0	0	0	0	0	0	0.104902	0	0	0	0	0	0	0	0	0	0	0	0	0	0.18978	0	0	0	0	0	0	0	0	0	0	0	0	0	0	0	0
fragix_c_110	0	0	0	0	0	0	0	0	0	0	0	0	0	0	0	0	0	0	0	0	0	0	0	0	0	0	0	0	0	0	0	0	0.15864	0	0	0	0	0	0	0	0	0	0	0	0	0	0	0	0.135382
fragix_c_111	0.180109	0.138193	0	0	0	0	0	0	0	0	0	0	0	0	0	0	0	0	0.18643	0	0	0	0	0	0	0	0	0	0	0.130789	0	0	0	0	0	0	0	0	0	0	0	0	0	0	0	0	0	0	0
fragix_c_112	0	0	0	0	0	0	0	0	0	0	0	0	0	0	0	0	0	0	0.127257	0	0	0	0	0	0	0.100081	0	0	0	0	0	0	0	0	0	0	0	0	0	0	0	0	0	0	0	0	0	0	0.145403
fragix_c_113	0	0.075861	0	0	0	0	0	0	0	0	0	0	0	0	0	0	0	0	0.120482	0	0	0	0.0784934	0	0	0	0	0	0.0741015	0.0731489	0	0	0	0	0	0	0	0	0	0	0	0	0	0	0	0.0808239	0	0	0
fragix_c_114	0.0756324	0	0	0.0919488	0	0	0	0	0	0	0	0	0	0.0755756	0	0	0	0	0.086227	0	0	0	0	0	0	0	0	0	0	0	0	0	0	0	0	0	0	0	0	0	0	0	0	0	0	0	0	0	0
fragix_i_96	0	0	0	0	0	0	0	0	0	0	0	0	0	0	0	0	0	0	0	0	0	0	0	0	0	0	0	0	0	0	0	0	0.272573	0	0	0	0	0	0	0	0	0	0	0	0	0	0	0	0
fragix_i_97	0.283162	0	0	0	0	0	0.211254	0	0	0	0	0	0	0	0	0	0	0	0.224857	0	0	0	0	0	0	0	0	0	0	0	0	0	0	0	0	0.188831	0	0	0	0	0	0	0	0	0	0.230481	0	0	0.445674
fragix_i_98	0.254902	0	0	0	0	0	0	0	0	0	0	0	0	0	0	0	0	0	0.22703	0	0	0	0	0	0	0	0	0	0	0	0	0	0	0	0	0	0	0	0.239583	0	0	0	0	0	0	0.297342	0	0	0
fragix_i_99	0.146294	0	0	0	0	0	0	0	0	0	0	0	0	0	0	0	0	0	0.184629	0	0	0	0	0	0	0	0	0	0.190685	0	0.152626	0	0	0	0	0.186505	0	0	0	0	0	0	0	0	0	0	0	0	0
fragix_i_100	0	0	0	0	0	0	0	0	0	0	0	0	0	0	0	0	0	0	0.213972	0	0	0	0	0	0	0	0	0	0.194213	0	0	0	0.268863	0	0	0	0	0	0.189037	0	0	0	0	0	0	0	0	0	0
fragix_i_101	0.219418	0.323636	0	0	0	0	0	0	0	0	0	0	0	0	0	0	0	0	0.359305	0	0	0	0	0	0	0	0	0	0.253558	0.320135	0	0	0	0	0	0	0	0	0	0	0	0	0	0	0	0	0	0	0
fragix_i_102	0.186791	0	0	0	0	0	0	0	0	0	0	0	0	0	0	0	0	0	0.368245	0	0	0	0	0	0	0	0	0	0	0	0	0	0	0	0	0	0	0	0	0	0	0	0	0	0	0	0	0	0
fragix_i_103	0	0	0	0	0	0	0	0	0	0	0	0	0	0	0	0	0	0	0.191234	0	0	0	0	0	0	0	0	0	0	0	0.103603	0	0	0	0	0	0	0	0	0	0	0	0	0	0	0	0	0	0
fragix_i_104	0	0.273377	0	0	0	0	0	0	0	0	0	0	0	0	0	0	0	0	0.269513	0	0	0	0	0	0	0	0	0	0	0.268917	0	0	0	0	0	0	0	0	0	0	0	0.195581	0	0	0	0	0	0	0
fragix_i_105	0	0	0	0	0	0	0	0	0	0	0	0.172805	0	0	0	0	0	0	0	0	0	0	0	0	0	0	0	0	0	0	0	0	0	0	0	0	0	0	0.170042	0	0	0	0	0	0.111312	0	0	0	0
fragix_i_106	0	0.22237	0	0	0	0	0	0	0	0	0	0	0	0	0	0	0	0	0.275327	0	0	0	0	0	0	0	0	0	0	0.22335	0	0	0.321479	0	0	0	0	0	0	0	0	0	0	0	0	0	0	0	0.198253
fragix_i_107	0	0	0	0	0	0	0	0	0	0	0	0.154187	0	0	0	0	0	0	0.124719	0	0	0	0	0	0	0	0	0	0	0	0.14223	0	0.120034	0	0	0	0	0	0	0	0	0	0	0	0	0	0	0	0.145944
fragix_i_108	0	0	0	0	0	0	0	0	0	0	0	0	0	0	0	0	0	0	0	0	0	0	0	0	0	0	0	0	0	0	0	0.310407	0.215516	0	0	0	0	0	0	0	0	0.220936	0	0	0	0	0	0	0
fragix_i_109	0	0.274766	0	0	0	0	0	0	0	0	0	0	0	0	0	0	0	0	0.370008	0	0	0	0	0	0	0	0	0	0	0.276136	0	0	0.257701	0	0	0	0	0	0	0	0	0.328915	0	0	0	0	0	0	0
fragix_i_110	0.175003	0	0	0	0	0	0	0	0	0	0	0	0	0	0	0	0	0	0.19886	0	0	0	0	0	0	0	0	0	0	0	0	0	0.139935	0	0	0	0	0	0	0	0	0	0	0	0	0	0	0.113545	0.174771
fragix_i_111	0	0	0	0	0	0	0	0	0	0	0	0	0	0	0	0	0	0	0.312751	0	0	0	0	0	0	0	0	0	0.187171	0	0	0	0	0	0	0	0	0	0	0	0	0	0	0	0	0	0	0	0
fragix_i_112	0	0	0	0	0	0	0	0	0	0	0	0	0	0	0	0	0	0	0.416924	0	0	0	0	0	0	0	0	0	0.25657	0	0.217386	0	0.22802	0	0	0	0	0	0	0	0	0	0	0.198285	0	0	0	0	0
fragix_i_113	0	0.219662	0	0	0	0	0	0	0	0	0	0	0	0	0	0	0	0	0.319359	0	0	0	0	0	0	0	0	0	0	0.224542	0	0	0.211647	0	0	0	0	0	0	0	0	0	0	0	0	0	0	0	0.235072
fragix_i_114	0	0	0	0	0	0	0	0	0	0	0.180887	0	0	0	0	0	0	0	0	0	0	0	0	0	0	0	0	0	0	0	0	0	0.257913	0	0	0	0	0	0.214701	0	0	0.199284	0	0	0	0	0	0	0
klinef_c_115	0	0.101464	0	0	0	0	0	0	0	0	0.136375	0	0	0	0	0	0	0	0.148381	0	0	0	0	0	0	0	0	0	0	0.0985111	0	0	0.0945732	0	0	0	0	0	0	0	0	0	0	0	0	0	0	0	0
klinef_c_116	0	0	0	0	0	0	0	0	0	0	0	0	0	0	0	0	0	0	0	0	0	0	0	0	0	0	0	0	0.0899592	0	0	0	0	0	0	0	0	0	0	0	0.105874	0	0	0	0	0	0	0	0
klinef_c_117	0.501689	0	0	0.170207	0	0	0	0	0	0	0	0	0	0	0	0	0.290369	0	0	0	0	0	0	0	0	0	0	0	0	0	0	0	0	0	0	0	0	0	0	0	0	0	0	0	0	0	0	0	0.168394
klinef_c_118	0	0.144707	0	0.119444	0	0	0.162143	0	0	0	0.134951	0	0	0	0	0	0	0	0	0	0	0	0	0	0	0.140503	0	0	0	0.129586	0.115571	0	0	0.135878	0	0	0	0	0	0	0	0	0	0	0	0.129451	0	0	0
klinef_c_119	0.291521	0	0	0	0	0	0	0	0	0	0	0	0	0	0	0	0	0	0.187042	0	0	0	0	0	0	0	0	0	0	0	0	0	0	0	0	0	0	0	0.160421	0	0	0	0	0	0	0	0	0	0
klinef_c_120	0.168855	0	0	0	0	0	0	0	0	0	0	0	0	0	0	0	0	0	0.221625	0	0	0	0	0	0	0	0	0	0	0	0	0	0.141452	0	0	0	0	0	0	0	0	0	0	0	0	0	0	0	0
klinef_c_121	0	0	0	0	0	0	0	0	0	0	0	0	0	0	0	0	0	0	0.184272	0	0	0	0	0	0	0	0	0	0	0	0	0	0.164669	0	0	0	0	0	0	0	0.128915	0.127644	0	0	0	0	0	0	0
klinef_c_122	0	0	0	0	0	0	0	0	0	0	0	0	0	0	0	0	0	0	0.100161	0	0	0	0	0	0	0	0	0	0	0	0	0	0.192014	0	0	0	0	0	0.112786	0	0	0	0	0	0	0	0	0	0
klinef_c_123	0.212648	0	0	0	0	0	0	0	0	0	0.0887816	0	0	0	0.08809	0	0	0	0	0	0	0	0	0	0	0	0	0	0	0	0	0	0	0	0	0	0	0	0.0979921	0	0	0.136164	0	0	0	0	0	0	0
klinef_c_124	0	0	0	0	0.0950885	0	0	0	0	0	0	0	0	0	0	0	0	0.16027	0.131423	0	0	0	0	0	0	0	0	0	0	0	0	0	0.0934666	0	0	0	0	0	0	0	0	0	0	0	0	0	0	0	0.0959878
klinef_c_125	0.19933	0	0	0.166664	0	0	0	0	0	0	0	0	0	0	0	0	0	0.260811	0	0	0	0	0	0	0	0	0	0	0	0	0	0	0	0	0	0	0	0	0	0	0	0	0	0	0	0	0	0	0
klinef_c_126	0.111182	0	0	0	0	0	0	0	0	0	0	0	0	0	0	0	0	0	0.138489	0	0	0	0	0	0	0	0	0	0	0	0	0	0.112229	0	0	0	0	0	0	0	0	0	0	0	0	0	0	0	0
klinef_c_127	0.231613	0	0	0.31272	0	0	0	0	0	0	0	0	0	0	0	0	0	0.244819	0	0	0	0	0	0	0	0	0	0	0.259851	0	0	0	0	0	0	0	0	0.335052	0	0	0	0	0	0	0	0	0	0	0
klinef_c_128	0.0908325	0	0	0.134477	0	0	0	0	0	0	0	0	0	0	0	0	0	0.0978459	0	0	0	0	0	0	0	0	0	0	0	0	0	0	0	0	0	0	0	0	0	0	0	0	0	0	0	0.103038	0	0	0
klinef_c_129	0	0	0	0	0	0	0	0	0	0	0.166178	0	0	0	0	0	0	0	0	0	0	0	0	0	0	0	0	0	0	0	0.118007	0	0.216877	0	0	0	0	0	0	0	0.133598	0	0	0	0	0	0	0	0
klinef_c_130	0	0	0	0	0	0	0	0	0	0	0	0	0	0	0	0	0	0	0.0646449	0	0	0	0	0	0	0	0	0	0	0	0	0	0	0	0	0	0	0	0.0722398	0	0.069396	0	0	0	0	0	0	0	0
klinef_c_131	0.248137	0	0	0.23151	0	0	0	0	0	0	0	0.161432	0	0	0	0	0	0.156765	0.317963	0	0	0	0	0	0	0	0	0	0	0	0	0	0	0	0	0	0	0	0	0	0	0	0	0	0	0	0	0	0
klinef_c_132	0	0.106845	0	0	0	0	0	0	0	0	0.112346	0	0	0	0	0	0	0	0	0	0	0	0	0	0	0	0	0	0.116691	0.106415	0.0873908	0	0.0952159	0	0	0	0	0	0	0	0	0	0	0	0	0	0	0.0997992	0
klinef_c_133	0	0	0	0	0	0	0	0	0	0	0	0	0	0	0	0	0	0	0	0	0	0	0	0	0	0	0	0	0	0	0	0	0	0	0	0	0	0	0	0	0	0	0	0	0	0.192401	0	0	0
klinef_i_115	0.091937	0	0	0.0987473	0.0649971	0	0	0	0	0	0	0	0	0.0746907	0	0	0	0	0	0	0	0	0	0	0	0	0	0	0	0	0.0646493	0	0	0	0	0	0	0	0.0633713	0	0	0	0	0	0	0	0	0	0
klinef_i_116	0.225789	0	0	0.194936	0	0	0	0	0	0	0.181641	0	0	0	0	0	0	0	0.295887	0	0	0	0	0	0	0	0	0	0.151723	0	0	0	0	0.159852	0	0	0	0	0	0	0	0.182514	0	0	0	0	0	0	0
klinef_i_117	0.28592	0	0	0	0	0	0	0	0	0	0	0	0	0	0	0	0	0	0	0	0	0	0	0	0	0	0	0	0	0	0	0	0	0	0	0	0	0	0	0	0	0	0	0	0	0	0	0	0.160625
klinef_i_118	0.142362	0	0	0.154576	0	0	0.1906	0	0	0	0	0	0	0	0	0	0	0	0.192818	0	0	0	0	0	0	0	0	0	0	0	0.139785	0	0	0.246198	0	0	0	0	0	0	0	0	0	0	0	0	0	0	0
klinef_i_119	0.221329	0	0	0.144545	0.221173	0	0	0	0	0	0	0	0	0.171916	0	0	0	0	0.153975	0	0	0	0	0	0	0	0	0	0	0	0	0	0.198904	0	0	0	0	0	0	0	0	0	0	0	0	0	0	0	0
klinef_i_120	0.103822	0	0	0.173	0	0	0	0	0	0	0	0	0	0	0	0	0	0	0.168961	0	0	0	0	0	0	0	0	0	0	0	0	0	0	0	0	0	0	0	0	0	0	0	0	0	0	0	0	0	0.149279
klinef_i_121	0.105008	0	0	0	0	0	0.0781474	0	0	0	0	0	0	0	0	0	0	0	0	0	0	0	0	0	0	0	0	0	0	0	0	0	0	0	0	0	0	0	0	0	0	0	0	0	0	0.097732	0	0	0
klinef_i_122	0.153204	0	0	0	0	0	0	0	0	0	0	0	0	0	0	0	0	0	0.117977	0	0	0	0	0	0	0	0	0	0	0	0	0	0	0	0	0	0	0	0	0	0	0	0	0	0	0.106903	0	0	0
klinef_i_123	0	0	0	0	0	0	0	0	0	0	0	0	0	0	0	0	0	0	0.115943	0	0	0	0	0	0	0	0	0	0	0	0	0	0.105487	0	0	0	0	0	0	0	0.10499	0	0	0	0	0	0	0	0
klinef_i_124	0	0	0	0	0	0	0	0	0	0	0	0	0	0	0	0	0	0	0	0	0	0	0	0	0	0	0.0735451	0	0	0	0	0	0	0	0	0	0	0	0	0	0	0	0	0	0	0	0	0	0
klinef_i_125	0.197686	0	0	0.392155	0	0	0	0	0	0	0	0.192717	0	0	0	0	0	0.21968	0.22017	0	0	0	0	0	0	0	0	0	0	0	0	0	0	0	0	0	0	0	0	0	0	0	0	0	0	0	0	0	0.195787
klinef_i_126	0.275419	0	0	0	0	0	0	0	0	0	0.208701	0.240387	0.188552	0	0	0	0	0	0.267204	0	0	0	0	0	0	0	0	0	0	0	0	0	0.246547	0	0	0	0	0	0	0	0.221022	0	0	0	0	0	0	0	0
klinef_i_127	0.110601	0	0	0	0	0	0	0	0	0	0	0	0	0	0	0	0	0	0.141183	0	0	0	0.113233	0	0	0	0	0	0	0	0	0	0	0	0	0	0	0	0	0	0	0	0	0	0	0	0	0	0
klinef_i_128	0.198906	0	0	0.191036	0	0	0	0	0	0	0	0	0	0	0	0	0	0	0.296464	0	0	0	0	0	0	0	0	0	0.215109	0	0	0	0	0.204973	0	0	0	0	0	0	0.238109	0	0	0	0	0	0	0	0
klinef_i_129	0.229694	0	0	0.406106	0	0	0	0	0	0	0	0	0.226054	0	0	0	0	0	0	0	0	0	0	0	0	0	0	0	0	0	0.221136	0	0	0	0	0	0	0	0	0	0.288963	0	0	0	0	0	0	0	0
klinef_i_130	0.138868	0	0	0.127617	0	0	0	0	0	0	0	0	0	0	0	0	0	0	0.130595	0	0	0	0.0821363	0	0	0	0	0	0	0	0	0	0	0	0	0	0	0	0.0869437	0	0	0	0	0	0	0	0	0	0
klinef_i_131	0.146747	0	0	0	0	0	0	0	0	0	0	0	0.18526	0	0	0	0	0	0	0	0	0	0	0	0	0	0	0	0	0	0	0	0	0.12308	0	0	0	0	0	0	0.251735	0	0	0	0	0	0	0	0
klinef_i_132	0.0570903	0	0	0	0	0	0	0	0	0	0	0	0	0	0	0	0	0	0.0858809	0	0	0	0	0	0	0	0	0	0	0	0.0588751	0	0.0815042	0	0	0	0	0	0	0	0	0	0	0	0	0.0704765	0	0	0.0750295
klinef_i_133	0.161943	0	0	0	0	0	0	0	0	0	0	0	0	0	0	0	0	0	0.221163	0	0	0	0	0	0	0	0	0	0	0	0	0	0	0	0	0	0	0	0	0	0	0	0	0	0	0	0	0	0
loedie_c_134	0	0	0	0	0	0	0	0	0	0	0	0	0	0	0	0	0	0	0	0	0	0	0	0	0	0	0	0	0.127184	0	0	0	0	0	0	0	0	0	0	0	0	0	0	0	0	0	0	0	0
loedie_c_135	0	0	0	0.153439	0	0	0	0	0	0	0	0	0	0	0	0	0	0	0.163069	0	0	0	0	0	0	0	0	0	0.167822	0	0.196755	0	0	0	0	0	0	0	0	0	0	0.14473	0	0	0	0	0	0	0
loedie_c_136	0	0.139363	0	0	0	0	0	0	0	0	0	0	0	0	0	0	0	0	0.142943	0	0	0	0	0	0	0	0	0	0	0.1421	0	0	0.107774	0	0	0	0	0	0	0	0	0	0	0	0	0	0	0	0
loedie_c_137	0	0	0	0	0	0	0	0	0	0	0	0	0	0	0	0	0	0	0.0956063	0	0	0	0	0	0	0	0	0	0.0960004	0	0	0	0.0876913	0	0	0	0	0	0	0	0	0	0	0	0	0	0	0	0
loedie_c_138	0.212619	0	0	0	0	0	0	0	0	0	0	0	0	0	0	0	0	0	0.209512	0	0	0	0	0	0	0	0	0	0	0	0	0	0	0	0	0	0	0	0.176806	0	0	0	0	0	0	0	0	0	0
loedie_c_139	0	0	0	0	0	0	0	0	0	0	0	0	0	0	0	0	0	0	0	0	0	0	0	0	0	0	0	0	0.138943	0	0.135088	0	0	0	0	0	0	0	0	0	0	0	0	0	0	0.106725	0	0	0
loedie_c_140	0.142811	0	0	0	0	0	0.134354	0	0	0	0	0	0	0	0	0	0	0	0.191532	0	0	0	0	0	0	0	0	0	0	0	0.119688	0	0	0	0	0	0	0	0	0	0	0	0	0	0	0.157016	0	0	0
loedie_c_141	0.220817	0	0	0	0	0	0	0	0	0	0	0	0	0	0	0	0	0	0.238848	0	0	0	0	0	0	0	0	0	0	0	0	0	0	0	0	0	0	0	0	0	0	0	0	0	0	0	0	0	0
loedie_c_142	0.115909	0	0	0	0	0	0	0	0	0	0.111182	0	0	0	0	0	0	0	0.135136	0	0	0	0	0	0	0	0	0	0	0	0	0	0.107713	0.0976399	0	0	0	0	0	0	0	0	0	0	0	0.178974	0	0	0.110032
loedie_c_143	0	0	0	0	0	0	0	0	0	0	0	0	0	0	0	0	0	0	0	0	0	0	0	0	0	0	0	0	0	0	0.153093	0	0	0	0.0962014	0	0	0	0	0	0	0	0	0	0	0	0	0	0
loedie_c_144	0	0	0	0	0	0	0	0	0	0	0	0	0	0	0	0	0	0	0.151351	0	0	0	0	0	0	0	0	0	0	0	0.100881	0	0.169248	0.112486	0	0	0	0	0	0	0	0	0	0	0	0	0	0	0
loedie_c_145	0.102459	0	0	0	0	0	0	0	0	0	0	0.22452	0	0	0	0	0	0	0.100508	0	0	0	0	0	0	0	0	0	0	0	0	0.151688	0	0	0	0	0	0	0.104853	0	0	0	0	0	0	0	0	0	0
loedie_c_146	0	0	0	0	0	0	0	0	0	0	0	0	0	0	0	0	0	0	0	0	0	0	0	0	0	0	0	0	0.14555	0	0	0	0	0	0	0	0	0	0	0	0.107182	0	0	0	0	0.0928308	0	0	0
loedie_c_147	0.120511	0	0	0	0	0	0	0	0	0	0	0	0	0	0	0	0	0	0.205281	0	0	0	0	0	0	0	0	0	0	0	0	0	0	0	0	0	0	0	0	0	0	0	0	0	0	0	0	0	0
loedie_c_148	0.0935268	0	0	0	0	0	0	0	0	0	0.0907599	0	0	0	0	0	0	0	0	0	0	0	0	0	0	0	0	0	0.0965024	0	0	0	0	0	0	0	0	0	0	0	0	0	0	0	0	0.0862419	0	0	0
loedie_c_149	0.05373	0	0	0	0	0	0	0	0	0	0.0558868	0.0686731	0	0	0	0	0	0	0.0587422	0	0	0	0	0	0	0	0	0	0.0734871	0	0	0	0	0	0.0573379	0	0	0	0	0	0	0	0	0	0	0	0	0	0
loedie_c_150	0.163936	0.136035	0	0.110419	0	0	0	0	0	0	0	0.237868	0	0	0.105607	0	0	0	0	0	0	0	0	0	0	0.109529	0	0	0	0.131686	0	0	0	0.106695	0	0	0	0	0	0	0	0	0	0	0	0	0	0	0
loedie_c_151	0.157805	0	0	0	0	0	0	0	0	0	0	0	0	0	0	0	0	0	0.199262	0	0	0	0	0	0	0.169252	0	0	0.1804	0	0	0	0	0	0	0	0	0	0	0	0.15812	0.154453	0	0	0	0	0	0	0
loedie_c_152	0	0.133671	0	0	0.0828812	0	0	0	0	0	0	0	0	0	0	0	0	0	0.102477	0	0	0	0	0	0	0.0790953	0	0	0	0.129051	0	0	0.0856551	0	0	0	0	0	0	0	0	0	0	0	0	0	0	0	0.0773043
loedie_i_134	0	0.150654	0	0	0	0	0	0	0	0	0	0.285089	0	0	0	0	0	0	0.182732	0	0	0	0	0	0	0	0	0	0	0	0	0	0	0	0	0	0	0	0	0	0	0	0	0	0	0	0	0	0.203903
loedie_i_135	0.195277	0	0	0	0	0	0	0	0	0	0	0	0	0	0	0	0	0	0.195238	0	0	0	0	0	0	0	0	0	0	0	0	0	0	0	0	0	0	0	0	0	0	0	0	0	0	0	0	0	0
loedie_i_136	0	0	0	0	0	0	0	0	0	0	0	0.14203	0	0	0	0	0	0	0.19429	0	0	0	0	0	0	0.151482	0	0	0	0	0.170305	0	0	0	0	0	0	0	0	0	0	0	0	0	0	0	0	0	0.165653
loedie_i_137	0.0997826	0	0	0	0	0	0	0	0	0	0	0	0	0	0	0	0	0	0.0812988	0	0	0	0	0	0	0	0	0	0.0825435	0	0	0	0.0877203	0.101755	0	0	0	0	0	0	0	0	0	0	0	0	0	0	0
loedie_i_138	0	0	0	0	0	0	0	0	0	0	0	0	0	0	0	0	0	0	0.150635	0	0	0	0	0	0	0	0	0	0.0900002	0	0	0	0.124656	0	0	0	0	0	0	0	0	0	0	0	0	0	0	0	0
loedie_i_139	0.0964898	0	0	0.167794	0	0	0	0	0	0	0	0	0	0	0	0	0	0	0.0959084	0	0	0	0	0	0	0	0	0	0	0	0	0	0	0	0	0	0	0	0	0	0	0	0	0	0	0	0	0	0.136746
loedie_i_140	0	0	0	0	0	0	0	0	0	0	0	0	0	0	0	0	0	0	0.196618	0	0	0	0	0	0	0	0	0	0	0	0.264269	0	0.26345	0	0	0	0	0	0	0	0	0	0	0	0	0	0	0	0.270115
loedie_i_141	0	0	0	0	0	0	0	0	0	0	0	0	0	0	0	0	0	0	0	0	0	0	0	0	0	0	0	0	0	0	0.192453	0	0.201012	0	0	0	0	0	0	0	0	0	0	0	0	0	0	0	0.232086
loedie_i_142	0.093803	0	0	0	0	0	0	0	0	0	0	0	0	0.0776898	0	0	0	0	0.103861	0	0	0	0	0	0	0	0.081228	0	0	0	0	0	0	0	0	0	0	0	0	0	0	0	0	0	0	0	0	0	0.0901361
loedie_i_143	0	0	0	0	0	0	0	0	0	0	0	0	0	0	0	0	0	0	0.101653	0	0	0	0	0	0	0	0	0	0	0	0.104161	0	0.116917	0	0	0	0	0	0	0	0	0	0	0	0	0	0	0	0
loedie_i_144	0.0791357	0	0	0	0	0	0	0	0	0	0	0.087553	0	0	0	0	0	0	0.0819249	0	0	0	0	0	0	0	0	0	0	0	0.0764102	0	0.0876156	0	0	0	0	0	0	0	0	0	0	0	0	0	0	0	0
loedie_i_145	0.201747	0	0	0.237462	0	0	0	0	0	0	0	0	0	0	0	0	0	0	0	0	0	0	0	0	0	0	0	0	0	0	0.326543	0	0	0	0	0	0	0	0	0	0	0	0	0	0	0	0	0	0.311176
loedie_i_146	0	0	0	0	0	0	0	0	0	0	0	0	0	0	0	0	0	0	0.124617	0	0	0	0	0	0	0	0	0	0	0	0	0	0	0	0	0	0	0	0	0	0	0	0	0	0	0	0	0	0.0961478
loedie_i_147	0.383924	0	0	0	0	0	0	0	0	0	0	0.211907	0	0	0	0	0	0	0	0	0	0	0	0	0	0	0	0	0	0	0	0	0	0	0	0	0	0	0	0	0	0	0	0	0	0	0	0	0
loedie_i_148	0	0	0	0	0	0	0	0	0	0	0	0	0	0	0	0	0	0	0	0	0	0	0	0	0	0	0	0	0	0	0.134367	0	0	0	0	0	0	0	0	0	0	0	0	0	0	0	0	0	0
loedie_i_149	0.141768	0	0	0	0.161672	0	0	0	0	0	0	0.123399	0	0	0	0	0	0	0	0	0	0	0	0	0	0.120398	0	0	0	0	0.152463	0	0	0	0	0	0	0	0	0	0	0	0	0	0	0	0	0	0.124418
loedie_i_150	0.184116	0	0	0.15082	0	0	0.201748	0.140168	0	0	0	0.161512	0	0	0	0	0	0	0	0	0	0	0	0	0	0	0	0	0	0	0	0	0	0	0	0	0	0	0	0	0	0	0	0	0	0	0	0	0.177398
loedie_i_151	0.146708	0	0	0	0	0	0	0	0	0	0	0.13366	0	0	0	0	0	0	0	0	0	0	0	0	0	0.122757	0	0	0	0	0	0	0	0	0	0	0	0	0	0	0	0	0	0	0	0	0	0	0
loedie_i_152	0	0	0	0	0	0	0	0	0	0	0	0	0	0	0	0	0	0	0.210201	0	0	0	0	0	0	0	0	0	0.16194	0	0	0	0.256862	0	0	0	0	0	0	0	0	0	0	0	0	0	0	0	0
noonan_c_153	0	0	0	0	0	0	0	0	0	0	0.109766	0	0	0	0	0	0	0	0.0906496	0	0	0	0	0	0	0	0	0	0	0	0	0	0	0	0	0	0	0	0	0	0	0	0	0	0	0.155726	0	0	0.0995076
noonan_c_154	0	0.123746	0	0	0	0	0.179321	0	0	0	0	0	0	0	0	0	0	0	0.152532	0	0	0	0	0	0	0	0	0	0	0	0.121245	0	0.174744	0	0	0	0	0	0	0	0	0	0	0	0	0	0	0	0
noonan_c_155	0.0595279	0	0	0	0	0	0.0810814	0	0	0	0	0	0	0	0	0	0	0	0	0	0	0	0	0	0	0	0	0	0	0	0	0	0.0549171	0	0	0	0	0	0.0706353	0	0	0	0	0	0	0	0	0	0
noonan_c_156	0	0	0	0	0.0704786	0	0	0	0	0	0	0.101726	0	0	0	0	0	0.0784035	0.109339	0	0	0	0	0	0	0	0	0	0.0719952	0	0.0692989	0	0	0.0995706	0	0	0	0	0	0	0	0	0	0	0	0.0779995	0	0	0
noonan_c_157	0	0.22584	0	0	0	0	0	0	0	0	0	0	0	0	0	0	0	0	0.200313	0	0	0	0	0	0	0	0	0	0.148108	0.216058	0.175816	0	0.146718	0	0	0	0	0	0	0	0	0	0	0	0	0.146191	0	0	0
noonan_c_158	0	0	0	0	0	0	0	0	0	0	0	0.0918656	0	0	0	0	0	0	0	0	0	0	0	0	0	0	0	0	0	0	0	0	0	0	0	0	0	0	0	0	0	0	0	0	0	0.109414	0	0	0
noonan_c_159	0.0537743	0	0	0	0	0	0	0	0	0	0	0	0	0	0	0	0	0	0.0697485	0	0	0	0	0	0	0	0	0	0.0617845	0	0	0	0	0	0	0	0	0	0	0	0	0.0729497	0	0	0	0.06588	0	0	0
noonan_c_160	0	0	0	0	0	0	0	0	0	0	0	0	0	0	0	0	0	0	0.121881	0	0	0	0	0	0	0	0	0	0.10427	0	0	0	0.0756566	0.0771199	0	0	0	0	0	0	0	0	0	0	0	0.0884743	0	0	0
noonan_c_161	0	0.0928418	0	0	0	0	0	0	0	0	0	0	0	0	0	0	0	0	0.0721909	0	0	0	0	0	0	0	0	0	0	0.0898737	0	0	0.111481	0	0	0	0	0	0	0	0	0	0	0	0	0	0	0	0
noonan_c_162	0	0.219448	0	0	0.114705	0	0	0	0	0	0	0	0	0	0	0	0	0	0.107992	0	0	0	0	0	0	0	0	0	0.11924	0.199453	0	0	0.241726	0.210675	0	0	0	0	0	0	0	0	0	0	0	0	0	0	0
noonan_c_163	0	0	0	0	0	0	0	0	0	0	0	0	0	0	0	0	0	0	0.363368	0	0	0	0	0	0	0	0	0	0.182902	0	0.226266	0	0	0	0	0	0	0	0	0	0	0	0	0	0	0	0	0	0
noonan_c_164	0	0.112942	0	0	0	0	0	0	0	0	0.0865906	0	0	0	0	0	0	0	0.0822426	0	0	0	0	0	0	0.0787115	0	0	0.0810565	0.113619	0.131604	0	0.0825802	0	0	0	0	0	0	0	0	0	0	0	0	0	0	0	0
noonan_c_165	0	0	0	0	0	0	0	0	0	0	0	0	0	0	0	0	0	0	0.0585517	0	0	0	0	0	0	0	0	0	0.0526918	0	0.0551149	0	0.0422347	0	0	0	0	0	0	0	0	0	0	0	0	0	0	0	0.0454556
noonan_c_166	0.0818862	0	0	0	0	0	0	0	0	0	0	0	0	0	0	0	0	0	0.0972659	0	0	0	0	0	0	0	0	0	0	0	0	0	0.0900472	0	0	0	0	0	0.110019	0	0	0	0	0	0	0	0	0	0
noonan_c_167	0.144211	0.195369	0	0	0	0	0	0	0	0	0.1532	0	0	0	0	0	0	0	0.147028	0	0	0	0.131825	0	0	0	0	0	0.177722	0.182131	0	0	0.25785	0	0	0	0	0	0	0	0	0	0	0	0	0	0	0	0
noonan_c_168	0	0	0	0	0	0	0	0	0	0	0	0.232722	0	0	0	0	0	0.220461	0	0	0	0	0	0	0	0	0	0	0	0	0.312726	0	0	0	0	0	0	0	0	0	0	0	0	0	0	0	0	0	0
noonan_c_169	0.0601835	0	0	0	0	0	0	0	0	0	0	0	0	0	0	0	0	0	0.0631131	0	0	0	0	0	0	0	0.0708927	0	0.0651803	0	0	0	0	0	0	0	0	0	0	0	0	0	0	0	0	0.0745493	0	0	0.0571759
noonan_c_170	0	0	0	0	0.0637257	0	0	0	0	0	0	0.0695415	0	0	0	0	0	0	0.075375	0	0	0	0	0	0	0	0	0	0.0751116	0	0.0660596	0	0.0655755	0	0	0	0	0	0	0	0	0	0	0	0	0	0	0	0
noonan_c_171	0	0	0	0	0	0	0	0	0	0	0	0	0	0	0	0	0	0	0.198659	0	0	0	0	0	0	0	0	0	0.128334	0	0	0	0	0	0	0	0	0	0	0	0	0	0	0	0	0	0	0	0
noonan_i_153	0	0	0	0	0.166222	0	0.158913	0.166815	0	0	0	0	0	0	0	0	0	0	0	0.137718	0	0	0	0	0	0	0.149609	0	0	0	0.17792	0	0	0	0	0	0	0	0	0	0	0	0	0	0	0.178547	0	0	0.250344
noonan_i_154	0	0	0	0	0	0	0	0	0	0	0	0	0	0	0	0	0	0	0.101861	0	0	0	0	0	0	0	0.100798	0	0	0	0.123412	0	0	0	0	0	0	0	0	0.0941252	0	0	0	0	0	0	0	0	0.161175
noonan_i_155	0.137235	0	0	0	0	0	0.202157	0	0	0	0	0	0	0	0	0	0	0	0.100033	0	0	0	0	0	0	0	0	0	0	0	0	0	0.15183	0	0	0	0	0	0	0	0	0	0	0	0	0	0	0	0.129672
noonan_i_156	0.23914	0	0	0	0	0	0	0	0	0	0	0	0	0	0	0	0	0	0.162128	0	0	0	0	0	0	0	0	0	0	0	0	0	0	0	0	0	0	0	0	0	0	0	0	0	0	0.156094	0	0	0.326755
noonan_i_157	0.187859	0	0	0	0.167152	0	0	0	0	0	0	0	0	0	0	0	0	0	0	0	0	0	0	0	0	0	0.197225	0	0	0	0	0	0	0	0	0	0	0	0	0	0	0	0	0	0	0.153481	0	0	0.453747
noonan_i_158	0	0	0	0	0	0	0	0	0	0	0	0	0	0	0	0	0	0	0.0856679	0	0	0	0	0	0	0	0	0	0	0	0	0	0.0754313	0	0	0	0	0	0	0	0	0	0	0	0	0	0	0	0.155673
noonan_i_159	0	0	0	0	0.22077	0	0	0	0	0	0	0	0	0	0	0	0	0	0	0.27706	0	0	0	0	0	0	0.299941	0	0	0	0.25777	0	0	0	0	0	0	0	0	0	0	0	0	0	0	0.216347	0	0	0.393196
noonan_i_160	0	0	0.140557	0	0.186739	0.131881	0	0	0	0	0	0	0	0	0	0	0	0	0	0.150869	0	0	0	0	0	0	0	0	0	0	0.174549	0	0	0	0	0	0	0	0	0	0	0	0	0	0	0.160236	0	0	0.241604
noonan_i_161	0	0	0	0	0	0	0.174242	0	0	0	0	0	0	0	0	0	0	0	0.190084	0	0	0	0	0	0	0	0	0	0	0	0	0	0	0	0	0.184117	0	0	0	0	0	0	0	0	0	0	0	0	0.455207
noonan_i_162	0	0	0	0	0	0	0	0	0	0	0	0	0	0	0	0	0	0	0.0818484	0	0	0	0	0	0	0	0	0	0	0	0	0	0.0840697	0	0	0	0	0	0	0.081895	0	0	0	0	0	0.0976802	0	0	0.0849131
noonan_i_163	0	0	0	0	0	0	0.156861	0	0	0	0	0	0	0	0	0	0	0	0.189041	0	0	0	0	0	0	0	0	0	0	0	0.149341	0	0.132831	0	0	0.21661	0	0	0	0	0	0	0	0	0	0.150605	0	0	0.494256
noonan_i_164	0.100591	0	0	0	0.0683373	0	0	0	0	0	0	0	0	0	0	0	0	0	0	0	0	0.0695671	0	0	0	0	0	0	0	0	0	0	0.0602863	0	0	0	0	0	0.0894514	0	0	0	0	0	0	0	0	0	0
noonan_i_165	0	0	0	0	0	0	0	0	0	0	0	0	0	0	0	0	0	0	0.103841	0	0	0	0	0	0	0	0	0	0	0	0.0980307	0	0.115925	0	0	0	0	0	0	0	0	0	0	0	0	0	0	0	0.139001
noonan_i_166	0	0	0	0	0.180181	0	0	0	0	0	0	0	0	0	0	0	0	0	0	0.134195	0	0	0	0	0	0	0.139111	0	0	0	0.11938	0	0	0	0	0	0	0	0	0	0	0	0	0	0	0	0	0	0.310747
noonan_i_167	0	0	0	0.23627	0	0	0	0	0	0	0	0	0	0	0	0	0	0	0.195218	0	0	0	0	0	0.189118	0	0	0	0.182594	0	0.267836	0	0.17871	0	0	0	0	0	0	0	0	0	0	0	0	0	0	0	0.39049
noonan_i_168	0	0	0	0	0.127037	0	0	0	0	0	0	0	0	0	0	0	0	0	0	0.118209	0	0	0	0	0	0	0.269872	0.136387	0	0	0.141877	0	0.112745	0	0	0	0	0	0	0	0	0	0	0	0	0	0	0	0.383766
noonan_i_169	0	0.143721	0	0.153775	0	0	0	0	0	0	0	0	0	0	0	0	0	0	0	0	0	0	0	0	0	0	0	0	0	0	0	0	0.205051	0	0	0	0	0	0	0	0	0	0	0	0	0	0	0	0.327784
noonan_i_170	0	0	0	0	0	0	0.214592	0	0	0	0	0	0	0	0	0	0	0	0	0.238659	0	0	0	0	0	0	0	0	0	0	0.131987	0	0	0	0	0	0	0	0	0.148754	0	0	0	0	0	0	0	0	0.330306
noonan_i_171	0	0	0	0	0	0	0	0	0	0	0	0	0	0	0	0	0	0	0.194767	0	0	0	0	0	0	0.156905	0	0	0	0	0.158361	0	0.167471	0	0	0	0	0	0	0	0	0	0	0	0	0.182739	0	0	0.171362
palkil_c_172	0	0	0	0	0.162652	0	0	0	0	0	0	0	0	0	0	0	0	0	0.177787	0	0	0	0	0	0	0	0.162618	0	0	0	0	0	0	0.150991	0	0	0	0	0	0	0	0	0	0	0	0.158975	0	0	0
palkil_c_173	0	0.170886	0	0	0	0	0	0	0	0	0	0.13245	0	0	0	0	0	0	0.192181	0	0	0	0	0	0	0	0	0	0.204618	0.165745	0.135445	0	0	0.187904	0	0	0	0	0	0	0	0	0	0	0	0.192173	0	0	0
palkil_c_174	0.108936	0	0	0	0	0	0.101367	0	0	0	0	0	0	0	0	0	0	0	0.0931337	0	0	0	0	0	0	0	0	0	0	0	0	0	0.0992986	0	0	0	0	0	0	0	0	0	0	0	0	0.0763113	0	0	0
palkil_c_175	0.134161	0	0	0	0	0	0	0	0	0	0.161482	0	0	0	0	0	0	0	0.159649	0	0	0	0	0	0	0	0	0	0	0	0.145424	0	0	0	0	0	0	0	0	0	0	0	0	0	0	0	0	0	0
palkil_c_176	0	0	0	0	0	0	0	0	0	0	0.202919	0	0	0	0	0	0	0	0.359844	0	0	0	0	0	0	0.157523	0	0	0	0	0	0	0	0	0	0	0	0	0	0	0	0	0	0	0	0.167137	0	0	0.165342
palkil_c_177	0.105094	0.100891	0	0	0	0	0	0	0	0	0	0	0	0	0	0	0	0	0.22343	0	0	0	0	0	0	0	0	0	0	0.105923	0	0	0	0	0	0	0	0	0	0	0	0	0	0	0	0	0	0	0
palkil_c_178	0	0.139887	0	0	0	0	0.134969	0	0	0	0	0	0	0	0	0	0	0	0.1497	0	0	0	0	0	0	0	0	0	0	0.142041	0	0	0.121772	0	0	0	0	0	0	0	0	0	0	0	0	0	0	0	0
palkil_c_179	0	0	0	0	0	0	0	0	0	0	0	0	0	0	0	0	0	0	0.127021	0	0	0	0	0	0	0	0	0	0	0	0	0	0.137452	0	0	0	0	0	0	0	0	0	0	0	0	0	0	0	0
palkil_c_180	0	0.1324	0	0	0	0	0	0	0	0	0.125291	0	0	0	0	0	0	0	0.145068	0	0	0	0	0	0	0	0	0	0.124966	0.13103	0.129053	0	0.159736	0	0	0	0	0	0	0	0	0	0	0	0	0	0	0	0
palkil_c_181	0	0	0	0	0.0743748	0	0	0	0	0	0	0.087454	0	0	0	0	0	0	0	0	0	0	0	0	0	0	0	0	0.0704221	0	0	0	0.0597473	0	0	0	0	0	0.0524816	0	0	0	0	0	0	0	0	0	0
palkil_c_182	0	0.160658	0	0	0	0	0.139961	0	0	0	0	0	0	0	0	0	0	0	0.118226	0	0	0	0	0	0	0	0	0	0.111434	0.150681	0.167341	0	0.207328	0.219123	0	0	0	0	0	0	0	0	0	0	0	0	0	0	0
palkil_c_183	0	0	0	0.149536	0	0	0	0	0	0	0	0	0	0	0	0	0	0	0	0	0	0	0	0	0	0	0	0	0	0	0	0	0.131298	0	0	0	0	0	0	0	0	0	0	0	0	0	0	0	0
palkil_c_184	0	0	0	0	0	0	0	0	0	0	0	0	0	0	0	0	0	0	0.218726	0	0	0	0	0	0	0	0	0	0.169239	0	0	0	0	0	0	0	0	0	0	0	0	0	0	0	0	0	0	0	0
palkil_c_185	0	0	0	0	0	0	0	0	0	0	0	0	0	0	0	0	0	0	0.14236	0	0	0	0	0	0	0.0817895	0	0	0	0	0	0	0	0	0	0	0	0	0.102431	0	0	0	0	0	0	0.0841398	0	0	0
palkil_c_186	0.217908	0	0	0	0	0	0	0	0	0	0	0	0	0	0	0	0	0	0.177926	0	0	0	0	0	0	0	0	0	0	0	0	0	0	0	0	0	0	0	0	0	0.165674	0	0	0	0	0	0	0	0
palkil_c_187	0.146462	0	0	0	0	0	0	0	0	0	0	0	0	0	0	0	0	0	0.125	0	0	0	0	0	0	0	0	0	0.0908563	0	0	0	0	0	0	0	0	0	0.101016	0	0	0	0	0	0	0	0	0	0
palkil_c_188	0.117975	0	0	0	0	0	0	0	0	0	0	0	0	0	0	0	0	0	0.152234	0	0	0	0	0	0.085553	0	0	0	0	0	0	0	0.0860889	0	0	0	0	0	0	0	0	0	0	0	0	0.0951146	0	0	0.0809159
palkil_c_189	0	0	0	0	0	0	0.0563941	0	0	0	0	0	0	0	0	0	0	0	0.0548554	0	0	0	0	0	0.0553127	0	0	0	0.0765474	0	0.0566855	0	0.0764743	0	0	0	0	0	0	0	0	0	0	0	0	0.0801261	0	0	0
palkil_c_190	0	0	0	0.114726	0.0847504	0	0	0.131268	0	0	0	0	0	0	0	0	0	0	0	0	0	0	0	0	0	0	0	0	0	0	0	0	0.135642	0	0	0	0	0	0	0	0	0	0	0	0	0	0	0	0.245758
palkil_i_172	0	0	0.201426	0	0	0.20508	0	0	0	0	0	0	0	0	0	0	0	0	0	0	0	0	0	0	0	0.242776	0	0	0	0	0	0	0.240653	0	0	0	0	0	0	0	0	0	0	0	0	0.238281	0	0	0
palkil_i_173	0	0	0	0	0	0	0	0	0	0	0	0	0	0	0	0	0	0	0.0759188	0	0	0	0	0	0	0	0	0	0	0	0	0	0.0790728	0	0	0	0	0	0	0	0	0	0	0	0	0.0988604	0	0	0
palkil_i_174	0	0	0	0	0.286536	0	0.217989	0	0	0	0	0	0	0	0	0	0	0	0.30378	0	0	0	0	0	0	0.208182	0	0	0	0	0	0	0.302655	0.226117	0	0	0	0	0	0	0	0	0	0	0	0.360144	0	0	0
palkil_i_175	0	0	0	0	0	0	0	0	0	0	0	0	0	0	0	0	0	0	0.27847	0	0	0	0	0	0	0	0	0	0.212383	0	0	0	0.272008	0	0	0	0	0	0	0	0	0	0	0	0	0.222548	0	0	0
palkil_i_176	0	0	0	0	0.0983707	0	0	0	0	0	0	0	0	0	0	0	0	0	0	0	0	0	0	0	0	0	0	0	0.0999988	0	0	0	0.178704	0	0	0	0	0	0	0	0	0	0	0	0	0.133571	0	0	0.269823
palkil_i_177	0.245427	0	0	0	0	0	0.212463	0	0	0	0.212545	0	0	0	0	0	0	0	0	0	0	0	0	0	0	0.214622	0	0	0	0	0	0	0	0	0	0	0	0.265905	0	0	0	0	0	0	0	0.461926	0	0	0
palkil_i_178	0	0	0	0	0	0	0	0	0	0	0	0	0	0	0	0	0	0	0.278206	0	0	0	0	0	0	0.282509	0	0	0	0	0	0	0.207078	0	0	0	0	0	0	0.305515	0	0	0	0	0	0.332081	0	0	0.20725
palkil_i_179	0	0.080466	0	0	0.0880942	0	0	0	0	0	0	0	0	0	0	0	0	0	0.106357	0	0	0	0	0	0	0	0	0	0	0.0809874	0	0	0.0762413	0	0	0	0	0	0	0	0	0	0	0	0	0	0	0	0
palkil_i_180	0	0	0	0	0	0	0	0	0	0	0	0	0	0	0	0	0	0	0	0	0	0	0	0	0	0	0	0	0	0	0.0753177	0	0.12428	0	0	0	0	0	0	0	0	0	0	0	0	0	0	0	0
palkil_i_181	0	0	0	0.156612	0.15883	0	0	0	0	0	0	0	0	0.20338	0	0	0	0	0.156656	0	0	0	0	0	0	0	0.140788	0	0	0	0.135782	0	0	0	0	0	0	0	0	0	0	0	0	0	0	0.167209	0	0	0
palkil_i_182	0.154173	0.154633	0	0	0	0	0.185276	0	0	0	0	0.14197	0	0	0	0	0	0	0	0	0	0	0.148894	0	0	0	0	0	0	0	0.156276	0	0.287592	0	0	0	0	0	0	0	0	0	0	0	0	0	0.151899	0	0.144126
palkil_i_183	0	0	0.184752	0	0	0	0	0	0	0	0	0	0	0	0	0	0	0	0	0	0	0	0	0	0	0	0	0	0	0	0.216563	0	0	0	0	0	0	0.249202	0	0	0	0	0	0	0	0.313199	0	0	0
palkil_i_184	0	0	0	0	0	0	0	0	0	0	0	0	0	0	0	0	0	0	0.228756	0.188037	0	0	0	0	0	0	0.191442	0	0	0	0.24529	0	0.251018	0	0	0	0	0	0	0.277699	0	0	0	0	0	0	0	0	0.186437
palkil_i_185	0	0	0	0	0	0	0	0	0	0	0	0	0	0	0	0	0	0	0.235567	0	0	0	0	0	0	0	0	0	0	0	0	0	0.318194	0	0	0	0	0	0	0.397684	0	0.241466	0	0	0	0.212892	0	0	0.195132
palkil_i_186	0	0	0	0	0	0	0	0	0	0	0	0	0	0	0	0	0	0	0.141132	0	0	0	0	0	0	0	0	0	0	0	0	0	0.12011	0	0	0	0	0	0.132896	0.236632	0	0	0	0	0	0	0	0	0.130486
palkil_i_187	0	0	0	0	0	0	0	0	0	0	0.11192	0	0	0	0	0	0	0	0.164217	0	0	0	0	0	0	0	0	0	0	0	0	0	0.184501	0	0	0	0	0	0	0	0	0	0	0	0	0	0	0	0.166948
palkil_i_188	0	0	0	0	0.171821	0	0.128223	0	0	0	0	0	0	0	0	0	0	0	0	0	0	0	0	0	0	0	0.236329	0	0	0	0.129458	0	0	0	0	0	0	0	0	0	0	0	0	0	0	0	0	0	0.142438
palkil_i_189	0	0	0	0	0	0	0	0.0611633	0	0	0	0	0	0	0	0	0	0	0	0	0	0	0	0	0	0	0	0	0	0	0.0682094	0	0.0566254	0	0	0	0	0.0795405	0	0.0772675	0	0	0	0	0	0.055795	0	0	0.053059
palkil_i_190	0	0	0	0	0	0	0	0.246069	0	0	0	0	0	0	0	0	0	0	0	0	0	0	0	0	0	0	0	0	0	0	0.264326	0	0.341427	0	0	0	0	0	0	0	0	0	0	0	0	0.182312	0	0	0.240313
phelan_c_191	0	0	0	0	0	0	0	0	0	0	0	0	0	0	0	0	0	0	0.359496	0	0	0	0	0	0	0.198263	0	0	0	0	0.179388	0	0.176493	0	0	0	0	0	0	0	0	0	0	0	0	0	0	0	0
phelan_c_192	0	0.0990591	0	0	0	0	0.110733	0	0	0	0	0	0	0	0	0	0	0	0.131756	0	0	0	0	0	0	0	0	0	0	0.0946618	0	0	0	0	0	0	0	0	0	0	0	0	0	0	0	0	0	0	0
phelan_c_193	0.0641671	0	0	0	0	0	0	0	0	0	0.0874702	0	0	0	0.0787194	0	0	0	0.082574	0	0	0	0	0	0	0	0	0	0.0826634	0	0	0	0	0	0	0	0	0	0	0	0	0.0617758	0	0	0	0	0	0	0
phelan_c_194	0	0	0	0	0	0	0	0	0	0	0	0	0	0	0	0	0	0	0.126805	0	0	0	0	0	0	0	0	0	0	0	0	0	0.109727	0	0	0	0	0	0	0	0	0	0	0	0	0	0	0	0
phelan_c_195	0	0	0	0	0	0	0	0	0	0	0	0	0	0	0	0	0	0	0.117971	0	0	0	0	0	0	0	0	0	0	0	0	0	0.153786	0	0	0	0	0	0	0	0	0	0	0	0	0	0	0	0
phelan_c_196	0	0	0	0	0	0	0	0	0	0	0.0999447	0	0	0	0	0	0	0	0.114939	0	0	0	0	0	0	0	0	0	0	0	0	0	0.0745251	0.0910463	0	0	0	0	0	0	0	0	0	0	0	0.0797191	0	0	0
phelan_c_197	0	0	0	0	0	0	0	0	0	0	0	0	0	0	0	0	0	0	0	0	0	0	0	0	0	0	0	0	0.490991	0	0.21157	0	0.155461	0.171594	0	0	0	0	0	0	0.185502	0	0	0	0	0	0	0	0
phelan_c_198	0.174256	0.143394	0	0	0	0	0.132856	0	0	0	0	0	0	0	0	0	0	0	0.150382	0	0	0	0	0	0	0	0	0	0	0.135793	0	0	0.191369	0	0	0	0	0	0	0	0	0	0	0	0	0	0	0	0
phelan_c_199	0	0	0	0	0	0	0	0	0	0	0	0	0	0	0	0	0	0	0.111445	0	0	0	0	0	0	0	0	0	0.125872	0	0.101533	0	0.143058	0	0	0	0	0	0	0	0	0	0	0	0	0	0	0	0
phelan_c_200	0	0	0	0	0	0	0	0	0	0	0.10167	0	0	0	0	0	0	0	0.0851309	0	0	0	0	0	0	0	0	0	0.111625	0	0	0	0	0	0	0	0	0	0	0	0.0944552	0	0	0	0	0	0	0	0
phelan_c_201	0.120716	0.0993016	0	0	0	0	0.0977123	0	0	0	0	0	0	0	0	0	0	0	0	0	0	0	0	0	0	0	0	0	0	0	0.0999598	0	0.14668	0	0	0	0	0	0	0	0	0	0	0	0	0	0	0	0.110191
phelan_c_202	0.131684	0	0	0	0	0	0	0	0	0	0	0	0	0	0	0	0	0	0.111671	0	0	0	0	0	0	0	0	0	0	0	0	0	0	0.0890682	0	0	0	0	0	0	0	0	0	0	0	0.0995745	0	0	0.0944138
phelan_c_203	0.0873157	0	0	0	0	0	0	0	0	0	0	0	0	0	0	0	0	0	0.100346	0	0	0	0	0	0	0	0	0	0	0	0	0	0.0568157	0	0	0	0	0	0.0976217	0	0	0	0	0	0	0	0	0	0
phelan_c_204	0	0	0	0	0	0	0	0	0	0	0	0	0	0	0	0	0	0	0.139185	0	0	0	0	0	0	0	0	0	0.102036	0	0.0834013	0	0.122865	0	0	0	0	0	0	0	0	0	0	0	0	0	0	0	0
phelan_c_205	0.13965	0	0	0	0	0	0	0	0	0	0.108998	0	0	0	0	0	0	0	0	0	0	0	0	0	0	0	0	0	0	0	0	0	0.10614	0	0	0	0	0	0	0	0	0	0	0	0	0.196784	0	0	0
phelan_c_206	0	0	0	0	0	0	0	0	0	0	0.11964	0	0	0	0	0	0	0	0.137554	0	0	0	0	0	0	0	0	0	0.101806	0	0	0	0	0.182586	0	0	0	0	0	0	0	0.119036	0	0	0	0	0	0	0
phelan_c_207	0	0	0	0	0	0	0.0854656	0	0	0	0	0.0661178	0	0	0	0	0	0	0	0	0	0	0	0	0	0	0	0	0	0	0	0	0.0701367	0	0	0	0	0	0	0	0	0	0	0	0	0.0658503	0	0	0
phelan_c_208	0.0997693	0.134105	0	0	0	0	0.0944966	0	0	0	0	0	0	0	0	0	0	0	0.155572	0	0	0	0	0	0	0	0	0	0	0.128826	0	0	0.097824	0	0	0	0	0	0.125857	0	0	0	0	0	0	0	0	0	0
phelan_c_209	0.319377	0	0	0	0	0	0	0	0	0	0	0.186418	0	0	0	0	0	0	0	0	0	0	0	0	0	0	0	0	0	0	0	0	0	0	0	0	0	0	0.173563	0	0	0	0	0	0	0	0	0	0.153213
phelan_i_191	0.195286	0	0	0.155724	0	0	0	0	0	0	0	0	0	0	0	0	0	0	0.202533	0	0	0	0	0	0	0	0	0	0.123015	0	0	0	0	0	0	0	0	0	0	0	0	0	0	0	0	0.162071	0	0	0
phelan_i_192	0	0	0	0	0	0	0	0	0	0	0	0	0	0	0	0	0	0	0.177216	0	0	0	0	0	0	0	0	0	0.129943	0	0	0	0	0	0	0	0	0	0	0	0	0	0	0	0	0.194284	0	0	0
phelan_i_193	0	0.194547	0	0	0	0	0	0	0	0	0	0	0	0	0	0	0	0	0.217757	0	0	0	0	0	0	0	0	0	0	0.17334	0	0	0	0	0	0	0	0	0	0	0	0	0	0	0	0	0	0	0
phelan_i_194	0.152493	0	0	0	0	0	0	0	0	0	0	0	0	0	0	0	0	0	0.192352	0	0	0	0.153212	0	0	0	0	0	0	0	0	0	0.16695	0	0	0	0	0	0	0	0	0	0	0	0	0	0	0	0
phelan_i_195	0.31686	0	0	0	0	0	0	0	0	0	0	0	0	0	0	0	0	0	0.357341	0	0	0	0	0	0	0	0.254611	0	0	0	0	0	0	0	0	0	0	0	0	0	0	0	0	0	0	0	0	0	0
phelan_i_196	0	0.0939009	0	0	0	0	0	0	0	0	0	0	0	0	0	0	0	0	0.0867894	0	0	0	0	0	0	0	0	0	0	0.0929713	0	0	0.0600785	0	0	0	0	0	0	0	0	0	0	0	0	0	0	0	0
phelan_i_197	0.0974623	0	0	0	0	0	0	0	0	0	0	0	0	0	0	0	0	0	0.142878	0	0	0	0	0	0	0	0	0	0.202718	0	0	0	0	0	0	0	0	0	0	0	0.0975003	0	0	0	0	0	0	0	0
phelan_i_198	0.238552	0	0	0	0	0	0	0	0	0	0	0	0	0	0	0	0	0	0	0	0	0	0	0	0	0	0	0	0.195039	0	0	0	0.128441	0.149546	0	0	0	0	0	0	0	0	0	0	0	0	0	0	0
phelan_i_199	0.192508	0	0	0	0	0	0	0	0	0	0	0	0	0	0	0	0	0	0.369562	0	0	0	0	0	0	0	0	0	0.252513	0	0	0	0	0.276356	0	0	0	0	0	0	0	0	0	0	0	0.49976	0	0	0
phelan_i_200	0.146832	0	0	0	0	0	0	0	0	0	0	0	0	0	0	0	0	0	0.164496	0	0	0	0	0	0	0	0	0	0.144785	0	0	0	0.156298	0	0	0	0	0	0	0	0	0	0	0	0	0	0	0	0
phelan_i_201	0.077936	0	0	0.0660241	0	0	0	0	0	0	0	0	0	0.068606	0	0	0	0	0.0845498	0	0	0	0	0	0	0	0	0	0.0512974	0	0	0	0	0	0	0	0	0	0	0	0	0	0	0	0	0.0547543	0	0	0
phelan_i_202	0.1273	0	0	0	0	0	0	0	0	0	0	0	0	0.13271	0	0	0	0	0.139306	0	0	0	0	0	0	0	0	0	0	0	0	0	0	0.0800656	0	0	0	0	0	0	0	0	0	0	0	0	0	0	0
phelan_i_203	0	0	0	0	0	0	0	0	0	0	0	0	0	0	0	0	0	0	0.211786	0	0	0	0	0	0	0	0	0	0	0	0	0	0	0	0	0	0	0	0	0	0	0	0	0	0	0	0	0	0
phelan_i_204	0.184779	0	0	0	0	0	0	0	0	0	0	0.173755	0	0	0	0	0	0	0.26958	0	0	0	0	0	0	0	0	0	0	0	0	0	0	0	0	0	0	0	0	0	0	0	0	0	0	0	0	0	0
phelan_i_205	0	0	0	0	0	0	0	0	0	0	0	0	0	0	0	0	0	0	0.120131	0	0	0	0	0	0	0	0	0	0	0	0	0	0	0	0	0	0	0	0.0996763	0	0	0	0	0	0	0	0	0	0
phelan_i_206	0	0	0	0	0	0	0	0	0	0	0	0	0	0	0	0	0	0	0	0	0	0	0	0	0	0	0	0	0.0830205	0	0.086653	0	0.108239	0	0	0	0	0	0	0	0	0	0	0	0	0	0	0	0
phelan_i_207	0	0	0	0	0	0	0	0	0	0	0	0	0	0	0	0	0	0	0.145507	0	0	0	0	0	0	0	0.121966	0	0.155375	0	0	0	0	0.0998139	0	0	0	0	0	0	0	0	0	0	0	0	0	0.095231	0
phelan_i_208	0.16759	0	0	0	0	0	0	0	0	0	0	0	0	0	0	0	0	0	0.145781	0	0	0	0	0	0	0	0	0	0	0	0	0	0	0	0	0	0	0	0	0	0	0	0	0	0	0.130301	0	0	0
phelan_i_209	0	0	0	0	0	0	0	0	0	0	0	0	0	0	0	0	0	0	0.195408	0	0	0	0	0	0	0	0	0	0.170316	0	0	0	0	0	0	0	0	0	0	0	0	0	0	0	0	0	0	0	0
retsyn_c_210	0	0	0	0.0946036	0	0	0	0	0	0	0	0	0	0	0	0	0	0	0.133667	0	0	0	0	0	0	0	0	0	0	0	0.0927747	0	0.0962792	0	0	0.0950381	0	0	0	0	0	0	0	0	0	0	0	0.102427	0.112351
retsyn_c_211	0	0	0	0	0	0	0	0	0	0	0	0	0	0	0	0	0	0	0.0776798	0	0	0	0	0	0	0	0	0	0.0944402	0	0	0	0	0	0	0	0	0	0	0	0	0	0	0	0	0	0	0	0
retsyn_c_212	0	0	0	0	0	0	0.154623	0	0	0	0	0	0	0	0	0	0	0	0	0	0	0	0	0	0	0.226268	0	0	0	0	0	0	0.131659	0	0	0	0	0	0	0	0	0	0	0	0	0	0	0	0
retsyn_c_213	0.0689481	0	0	0	0	0	0	0	0	0	0	0	0	0	0	0	0	0	0	0	0	0	0	0	0	0	0	0	0	0	0	0	0	0	0	0	0	0	0	0	0	0	0	0	0	0	0	0	0
retsyn_c_214	0	0.149118	0	0	0	0	0	0	0	0	0	0	0	0	0	0	0	0	0.116817	0	0	0	0	0	0	0	0	0	0.182662	0.152203	0	0	0.0890307	0	0	0	0	0	0	0	0	0	0	0	0	0	0	0	0
retsyn_c_215	0	0	0	0	0.102613	0.121508	0	0	0	0	0	0	0	0	0	0	0	0	0	0	0	0	0	0	0	0	0	0	0	0	0	0	0	0	0.0911044	0	0	0	0	0	0	0	0	0	0	0	0	0	0
retsyn_c_216	0.110871	0	0	0	0	0	0	0	0	0	0	0	0	0	0	0	0	0	0.0920622	0	0	0	0	0	0	0	0	0	0.08508	0	0	0	0	0	0	0	0	0	0	0	0	0	0	0	0	0.0962033	0	0	0
retsyn_c_217	0	0	0	0	0	0	0	0	0	0	0	0	0	0	0	0	0	0	0.109396	0	0	0	0	0	0	0	0	0	0.130417	0	0.161686	0	0.131174	0	0	0	0	0	0	0	0	0	0	0	0	0.0942887	0	0	0
retsyn_c_218	0.0984079	0.185188	0	0	0	0	0	0	0	0	0.0983714	0	0	0	0	0	0	0	0.122116	0	0	0	0	0	0	0	0	0	0	0.190707	0	0	0.0936678	0	0	0	0	0	0	0	0	0	0	0	0	0	0	0	0
retsyn_c_219	0	0	0	0	0	0	0	0	0	0	0	0	0	0	0	0	0	0	0.100754	0	0	0	0	0	0	0	0	0	0	0	0	0	0.0722871	0	0	0	0	0	0	0	0	0	0	0	0	0	0	0	0
retsyn_c_220	0.174889	0	0	0	0	0	0	0	0	0	0	0	0	0	0	0	0	0	0.145291	0	0	0	0	0	0	0	0	0	0.166211	0	0	0	0	0.108668	0	0	0	0	0	0	0	0	0	0	0	0	0	0	0
retsyn_c_221	0.457058	0	0	0.220039	0	0	0.202294	0	0	0	0	0	0	0	0	0	0	0	0	0	0	0	0	0	0	0	0	0	0	0	0	0	0.362799	0	0	0	0	0	0	0	0	0	0	0	0	0	0	0	0
retsyn_c_222	0	0	0	0	0	0	0	0	0	0	0	0	0	0	0	0	0	0	0.218348	0	0	0	0	0	0	0	0	0	0	0	0.0872061	0	0.106679	0	0	0	0	0	0	0	0	0	0	0	0	0	0	0	0
retsyn_c_223	0.109301	0	0	0	0	0	0	0	0	0	0	0.169443	0	0	0	0	0	0	0.0967873	0	0	0	0	0	0	0	0	0	0.118974	0	0	0	0.114063	0	0	0	0	0	0	0	0	0	0	0	0	0	0	0	0
retsyn_c_224	0	0	0	0	0	0	0	0	0	0	0	0	0	0	0	0	0	0	0.121814	0	0	0	0	0	0	0	0	0	0.14048	0	0.161888	0	0	0	0.127755	0	0	0	0	0	0	0	0	0	0	0	0	0	0
retsyn_c_225	0.336553	0.217386	0	0	0	0	0.172763	0	0	0	0.18027	0	0	0	0	0	0	0	0.181558	0	0	0	0	0	0	0	0	0	0	0.230119	0	0	0	0.232326	0	0	0	0	0	0	0	0	0	0	0	0	0	0	0
retsyn_c_226	0	0	0	0	0	0	0	0	0	0	0	0	0	0	0	0	0	0	0.172764	0	0	0	0	0	0	0	0	0	0.167721	0	0.122332	0	0.182067	0	0	0	0	0	0	0	0	0	0	0	0	0	0	0	0
retsyn_c_227	0	0	0	0	0	0	0	0	0	0	0	0	0	0	0	0	0	0	0.153179	0	0	0	0	0	0	0	0	0	0.204038	0	0	0	0	0	0	0	0	0	0	0	0.171035	0	0	0	0	0	0	0	0
retsyn_c_228	0.119142	0	0	0	0	0	0	0	0	0	0	0	0	0	0	0	0	0	0.248803	0	0	0	0	0	0	0	0	0	0	0	0.119973	0	0	0	0	0	0	0	0	0	0	0	0	0	0	0	0	0	0
retsyn_i_210	0	0	0	0	0	0	0	0	0	0	0.181778	0	0.194321	0	0	0	0	0	0.427858	0	0	0	0	0	0	0	0	0	0	0	0	0	0	0	0	0	0	0	0	0	0	0	0	0	0	0	0	0	0
retsyn_i_211	0	0	0	0	0	0	0	0	0	0	0	0	0	0	0	0	0	0	0.225002	0	0	0	0	0	0	0	0	0	0.180847	0	0	0	0	0.113267	0	0	0	0	0	0	0	0.107465	0	0	0	0	0	0	0
retsyn_i_212	0.180774	0	0	0	0	0	0	0	0	0	0	0.180137	0	0	0	0	0	0	0.290414	0	0	0	0	0	0	0	0	0	0	0	0	0	0	0.168522	0	0	0	0	0	0	0	0	0	0	0	0	0	0	0
retsyn_i_213	0	0	0	0	0	0	0	0	0	0	0.0908869	0	0	0	0	0	0	0	0.152819	0	0	0	0	0	0	0	0	0	0	0	0	0	0	0	0	0	0	0	0	0	0	0	0	0	0	0	0	0	0
retsyn_i_214	0.0612723	0	0	0	0	0	0	0	0	0	0	0	0	0	0	0	0	0	0.0945272	0	0	0	0	0	0	0	0	0	0.0953874	0	0.0722143	0	0	0	0	0	0	0	0	0	0	0.0836032	0	0	0	0	0	0	0
retsyn_i_215	0	0	0	0	0	0	0	0	0	0	0	0	0	0	0.175487	0	0	0	0.238346	0	0	0	0	0	0	0	0	0	0.156354	0	0	0	0.122047	0	0	0	0	0	0	0	0	0	0	0	0	0	0	0	0
retsyn_i_216	0.115814	0	0	0.243855	0	0	0	0	0	0	0	0	0	0	0	0	0	0	0.209625	0	0	0	0	0	0	0	0	0	0.118573	0	0	0	0	0	0	0	0	0	0	0	0	0	0	0	0	0	0	0	0
retsyn_i_217	0.159059	0	0	0	0	0	0	0	0	0	0.173949	0	0	0	0	0	0	0	0.421255	0	0	0	0	0	0	0	0	0	0.332618	0	0	0	0	0.21722	0	0	0	0	0	0	0	0	0	0	0	0	0	0	0
retsyn_i_218	0	0	0	0	0	0	0	0	0	0	0	0	0	0	0	0	0	0	0.167398	0	0	0	0	0	0	0	0	0	0	0	0.174922	0	0	0	0	0	0	0	0	0	0	0	0	0.126305	0	0.113443	0	0	0
retsyn_i_219	0.191418	0	0	0.135683	0	0	0	0	0	0	0	0	0	0	0	0	0	0	0.39237	0	0	0	0	0	0	0	0	0	0	0	0	0	0	0.190412	0	0	0	0	0	0	0	0	0	0	0	0.168852	0	0	0
retsyn_i_220	0.127381	0	0	0.186997	0	0	0.157705	0	0	0	0	0	0	0	0	0	0	0	0.135105	0	0	0	0	0	0	0	0	0	0	0	0.188719	0	0	0	0	0	0	0	0	0	0	0	0	0	0	0	0	0	0
retsyn_i_221	0.108222	0	0	0	0	0	0	0	0	0	0	0	0	0	0	0	0	0	0.0818432	0	0	0	0	0	0	0	0	0	0	0	0.10218	0	0.0901064	0	0	0	0	0	0	0	0	0	0	0	0	0.0790972	0	0	0
retsyn_i_222	0.288253	0	0	0.293743	0	0	0	0	0	0	0	0	0	0	0	0	0	0	0.303163	0	0	0	0	0	0	0	0	0	0	0	0.225284	0	0	0	0	0	0	0	0	0	0	0	0	0	0	0	0	0	0
retsyn_i_223	0	0	0	0	0	0	0	0	0	0	0.238436	0	0	0	0	0	0	0	0.224491	0	0	0	0	0	0	0	0	0	0.163618	0	0	0	0.148309	0	0	0	0	0	0	0	0	0	0	0	0	0.0984786	0	0	0
retsyn_i_224	0	0	0	0.102023	0	0	0	0	0	0	0	0	0	0	0	0	0	0	0.0790068	0	0	0	0	0	0	0	0	0	0	0	0.0869486	0	0	0	0	0	0	0	0	0	0	0	0	0	0	0	0	0	0.0750704
retsyn_i_225	0.169589	0	0	0	0	0	0	0	0	0	0	0	0.0750285	0.107136	0	0	0	0	0.158667	0	0	0	0	0	0	0	0	0	0	0	0	0	0	0	0	0	0	0	0	0	0	0	0	0	0	0.0820922	0	0	0
retsyn_i_226	0	0	0	0	0	0	0	0	0	0	0	0	0	0	0	0	0	0	0.377789	0	0	0	0	0	0	0	0	0	0	0	0	0	0	0	0	0	0	0	0	0	0	0	0	0	0	0.167295	0	0	0
retsyn_i_227	0	0	0	0	0	0	0	0	0	0	0	0	0	0	0	0	0	0	0.220628	0	0	0	0	0	0	0	0	0	0.227379	0	0	0	0.202212	0	0	0	0	0	0	0	0	0	0	0	0	0	0	0	0
retsyn_i_228	0.214748	0	0	0	0	0	0	0	0	0	0	0	0.229938	0	0	0	0	0	0.26708	0	0	0	0	0	0	0	0	0	0	0	0	0	0	0.212516	0	0	0	0	0	0	0	0	0	0	0	0	0	0	0
rubtay_c_229	0	0	0	0.095795	0	0	0	0	0	0	0	0	0	0	0	0	0	0	0.132294	0	0	0	0	0	0	0	0	0	0.0847929	0	0	0	0	0	0	0	0	0	0	0	0	0	0	0	0	0.0891771	0	0	0
rubtay_c_230	0.113837	0.106489	0	0	0.0936902	0	0	0	0	0	0	0	0	0.103874	0	0	0	0	0.104334	0	0	0	0	0	0	0	0	0	0	0.102069	0	0	0	0	0	0	0	0	0	0	0	0	0	0	0	0	0	0	0
rubtay_c_231	0	0	0	0	0	0	0	0	0	0	0.0611001	0	0	0	0.0584214	0	0	0	0.0651871	0	0	0	0	0	0	0	0	0	0.0917787	0	0	0	0	0.0702659	0	0	0	0	0	0	0	0	0	0	0	0.0650881	0	0	0
rubtay_c_232	0	0	0	0	0	0	0	0	0	0	0	0	0	0	0	0	0	0	0.110375	0	0	0	0	0	0	0	0	0	0.113831	0	0	0	0.0944043	0	0	0	0	0	0	0	0	0	0	0	0	0.119214	0	0	0
rubtay_c_233	0	0.112767	0	0	0.121186	0	0	0	0	0	0	0	0	0	0	0	0	0	0.144384	0	0	0	0	0	0	0	0	0	0	0.108065	0	0	0.143426	0	0	0	0	0	0.0974373	0	0	0	0	0	0	0	0	0	0
rubtay_c_234	0	0.109496	0	0	0	0	0	0	0	0	0	0	0	0	0	0	0	0	0	0	0	0	0	0	0	0	0	0	0.14052	0.108015	0	0	0.116289	0	0	0	0	0	0	0	0	0	0	0	0	0	0	0	0
rubtay_c_235	0	0	0	0	0	0	0.13869	0	0	0	0	0	0	0	0	0	0	0	0	0	0	0	0	0	0	0	0	0	0.120838	0	0.164887	0	0.251213	0.194069	0	0	0	0	0	0	0	0	0	0	0	0	0	0	0.132471
rubtay_c_236	0	0.11984	0	0	0	0	0	0	0	0	0	0	0	0	0	0	0	0	0.140963	0	0	0	0	0	0	0	0	0	0	0.113474	0	0	0.185911	0	0	0	0	0	0	0	0	0	0	0	0	0	0	0	0
rubtay_c_237	0.193958	0	0	0.169603	0	0	0	0	0	0	0	0	0	0	0	0	0	0	0.246313	0	0	0	0	0	0	0	0	0	0	0	0	0	0.194499	0	0	0	0	0	0	0	0	0	0	0	0	0	0	0	0.191167
rubtay_c_238	0	0	0	0	0	0	0	0	0	0	0	0	0	0	0	0	0	0	0.148625	0	0	0	0	0	0	0	0	0	0	0	0	0	0	0	0	0	0	0	0	0	0	0	0	0	0	0	0	0	0
rubtay_c_239	0.166336	0	0	0.113571	0	0	0	0	0	0	0	0	0	0	0	0	0	0	0.173322	0	0	0	0	0	0	0	0	0	0	0	0	0	0	0	0	0	0	0	0.136647	0	0	0	0	0	0	0	0	0	0.112381
rubtay_c_240	0	0	0	0	0	0	0	0	0	0	0.0888537	0	0	0	0	0	0	0	0.127637	0	0	0	0	0	0	0	0	0	0	0	0	0	0.126958	0	0	0	0	0	0.137499	0	0	0	0	0	0	0	0	0	0
rubtay_c_241	0	0	0	0	0	0	0	0	0	0	0.105207	0	0	0	0	0	0	0	0.101991	0	0	0	0	0	0	0	0	0	0	0	0	0	0.127212	0	0	0	0	0	0	0	0	0	0	0	0	0	0	0	0
rubtay_c_242	0.098505	0	0	0	0	0	0	0	0	0	0	0	0	0	0	0	0	0	0.100238	0	0	0	0	0	0	0	0	0	0.0926005	0	0	0	0	0	0	0	0	0	0	0	0	0	0	0	0	0	0	0	0
rubtay_c_243	0	0	0	0	0	0	0	0	0	0	0	0	0	0	0	0	0	0	0.145598	0	0	0	0	0	0	0	0	0	0	0	0	0	0	0.119074	0	0	0	0	0	0	0	0	0	0	0	0	0	0	0
rubtay_c_244	0.210758	0	0	0	0	0	0	0	0	0	0.198153	0	0	0	0	0	0	0	0.240419	0	0	0	0	0	0	0	0	0	0.320966	0	0.204921	0	0.186844	0.237676	0	0	0	0	0	0	0.364939	0	0	0	0	0.311439	0	0	0
rubtay_c_245	0	0	0	0.304912	0	0	0	0	0	0	0	0	0	0	0	0	0	0	0.348345	0	0	0	0	0	0	0	0	0	0	0	0.30562	0	0.268673	0	0	0	0	0	0	0	0	0	0	0	0	0	0	0	0
rubtay_c_246	0	0.114142	0	0	0	0	0	0	0	0	0	0.133218	0	0	0	0	0	0	0.162373	0	0	0	0	0	0	0	0	0	0	0	0	0	0	0	0	0	0	0	0	0	0	0	0	0	0	0	0	0	0
rubtay_c_247	0	0.109778	0	0	0	0	0	0	0	0	0	0	0	0	0	0	0	0	0.103719	0	0	0	0	0	0	0	0.0892052	0	0	0.103394	0.101239	0	0.103624	0.0949293	0	0	0	0	0	0	0	0	0	0	0	0	0	0	0
rubtay_i_229	0	0	0	0	0	0	0	0	0	0	0	0	0	0	0	0	0	0	0	0.239921	0	0	0	0	0.175574	0.170206	0.181411	0	0	0	0	0	0	0	0	0	0	0	0	0.253294	0	0	0	0	0	0.159918	0	0	0
rubtay_i_230	0	0	0	0	0	0	0	0	0	0	0	0	0	0	0	0	0	0	0.219213	0	0	0	0	0	0	0	0	0	0	0	0	0	0	0	0	0	0	0	0	0	0	0	0	0	0	0	0.225569	0	0.24702
rubtay_i_231	0	0	0	0	0	0	0	0	0	0	0	0	0	0	0	0	0	0	0.189167	0.269295	0	0	0	0	0	0	0	0	0	0	0	0	0	0	0	0	0	0	0	0	0	0	0	0	0	0	0	0	0
rubtay_i_232	0	0	0	0	0	0	0	0	0	0	0	0	0	0	0	0	0	0	0	0	0	0	0	0	0	0.0993667	0.111957	0	0.110117	0	0	0	0	0	0	0	0	0	0	0	0	0	0	0	0	0.124359	0	0	0
rubtay_i_233	0.197266	0	0	0.260457	0	0	0	0	0	0	0	0	0	0	0	0	0	0	0.182024	0	0	0	0	0	0	0.298417	0	0	0.239426	0	0	0	0	0	0	0	0	0	0	0	0	0	0	0	0	0.34334	0	0	0
rubtay_i_234	0	0	0	0	0	0	0.140272	0	0	0	0	0	0	0	0	0	0	0	0	0.317558	0	0	0	0	0	0	0	0	0.150129	0	0.129284	0	0	0	0	0	0	0	0	0	0	0	0	0	0	0.234093	0	0	0
rubtay_i_235	0	0	0	0.0912511	0	0	0	0	0	0	0.0970507	0	0	0	0	0	0	0	0	0	0	0	0	0	0	0	0.0989933	0	0	0	0	0	0.0939806	0	0	0	0	0	0	0	0	0	0	0	0	0.133983	0	0	0.0996971
rubtay_i_236	0	0	0	0	0	0	0	0	0	0	0	0	0	0	0	0	0	0	0	0	0	0	0	0	0	0	0	0	0	0	0	0	0	0	0	0	0	0	0	0	0	0	0	0	0	0	0	0	0
rubtay_i_237	0	0	0	0	0	0	0	0	0	0	0.224547	0.383747	0	0	0	0	0	0.223341	0.312928	0	0	0	0	0	0	0	0	0	0	0	0	0	0	0	0	0	0	0	0	0	0	0	0	0	0.198346	0	0	0	0
rubtay_i_238	0	0	0	0	0	0	0	0	0	0	0	0	0	0	0	0	0	0	0.219049	0.312495	0.226055	0	0	0	0	0.185998	0.240961	0	0	0	0	0	0	0	0	0	0	0	0	0	0	0	0	0	0	0.252215	0	0	0
rubtay_i_239	0	0	0	0	0	0	0	0	0	0	0	0	0	0	0	0	0	0	0.323368	0	0	0	0.327379	0	0	0	0	0	0.325028	0	0	0	0	0	0	0	0	0	0	0	0	0	0	0	0	0	0	0	0
rubtay_i_240	0	0	0	0	0	0	0	0	0	0	0	0	0	0	0	0	0	0	0.223809	0	0	0	0	0	0	0.265414	0	0	0.28197	0	0	0	0	0	0.235917	0	0	0	0	0	0	0	0	0	0	0	0	0	0
rubtay_i_241	0	0	0	0	0	0	0	0	0	0	0	0	0	0	0	0	0	0	0.246404	0	0	0	0	0	0	0	0	0	0.223552	0	0	0	0	0	0	0	0	0.222268	0	0	0	0	0	0	0	0	0	0	0
rubtay_i_242	0	0	0	0	0	0	0	0	0	0	0	0	0	0	0	0	0	0	0.217415	0.189309	0	0	0	0	0	0	0	0	0.172388	0	0	0	0	0	0	0	0	0	0	0	0	0	0	0	0	0	0	0	0
rubtay_i_243	0	0	0	0	0	0	0	0	0	0	0	0	0	0	0	0	0	0	0.146154	0	0	0	0	0	0	0	0	0	0.181645	0	0	0	0	0	0	0	0	0	0	0	0	0	0	0	0	0.112129	0	0	0
rubtay_i_244	0	0	0	0	0	0	0	0	0	0	0	0	0	0	0	0	0	0	0	0	0	0	0	0	0	0	0	0	0	0	0	0	0	0	0	0	0	0	0	0	0	0	0	0	0.229996	0.184752	0	0	0
rubtay_i_245	0	0	0	0	0	0	0	0	0	0	0	0	0	0	0	0	0	0	0	0	0	0	0	0	0	0	0.0652857	0	0	0	0	0	0.0885136	0	0.077123	0	0	0	0	0	0	0	0	0	0	0	0	0	0
rubtay_i_246	0	0	0	0	0	0	0.243212	0	0	0	0	0	0	0	0	0	0	0	0	0.201035	0	0	0	0	0	0	0	0	0	0	0	0	0	0	0	0	0	0	0	0	0	0	0	0	0	0.195462	0.180147	0	0
rubtay_i_247	0.166227	0	0	0	0	0	0	0	0	0	0	0	0	0	0	0	0	0	0.12125	0	0	0	0	0	0	0	0	0	0	0	0	0	0	0	0	0	0	0	0	0	0	0	0	0	0	0	0	0	0
sotoss_c_248	0.109056	0	0	0	0	0	0	0	0	0	0	0	0	0	0	0	0	0	0.0860649	0	0	0	0	0	0	0	0	0	0	0	0	0	0.0987101	0	0	0	0	0	0	0	0	0	0	0	0	0	0	0	0.105412
sotoss_c_249	0.223254	0	0	0	0	0	0	0	0	0	0	0	0	0	0	0	0	0	0.164534	0	0	0	0	0	0	0	0	0	0	0	0	0	0.242246	0	0	0	0	0	0	0	0	0	0	0	0	0	0	0	0
sotoss_c_250	0	0.0738904	0	0	0	0	0.0741051	0	0	0	0	0	0	0	0	0	0	0	0.098631	0	0	0	0	0	0	0	0	0	0	0	0	0	0.0804808	0	0	0	0	0	0	0	0	0	0	0	0	0.119531	0	0	0
sotoss_c_251	0	0	0	0	0	0	0	0	0	0	0	0	0	0	0	0	0	0	0.143503	0	0	0	0	0	0	0	0	0	0.134181	0	0	0	0	0	0	0	0	0	0	0	0.138196	0	0	0	0	0.112409	0	0	0
sotoss_c_252	0	0	0	0	0.0719667	0	0	0	0	0	0	0.0950094	0	0	0	0	0	0	0.0848897	0	0	0	0	0	0	0	0	0	0	0	0	0	0.0654647	0.0696633	0	0	0	0	0	0	0	0	0	0	0.102818	0	0	0	0
sotoss_c_253	0	0	0	0	0.138553	0	0	0	0	0	0.164489	0	0	0	0	0	0	0	0.195123	0	0	0	0	0	0	0	0	0	0	0	0	0	0	0	0	0	0	0	0	0	0	0	0	0	0	0	0	0	0
sotoss_c_254	0	0	0	0	0	0	0	0	0	0	0	0	0	0.20028	0	0	0	0	0.157291	0	0	0	0	0	0	0	0	0	0.201732	0	0	0	0.153255	0	0	0	0	0	0	0	0.195994	0.165859	0	0	0	0	0	0	0
sotoss_c_255	0	0	0	0	0	0	0	0	0	0	0	0	0	0	0	0	0	0	0.310203	0	0	0	0	0	0	0	0	0	0.246146	0	0	0	0	0	0	0	0	0	0	0	0	0	0	0	0	0	0	0	0
sotoss_c_256	0.195341	0	0	0	0.202462	0	0	0	0	0	0	0	0	0	0	0	0	0	0.191906	0	0	0	0	0	0	0	0	0	0	0	0	0	0.205051	0	0	0	0	0	0	0	0	0	0	0	0	0	0	0	0.188481
sotoss_c_257	0.206885	0	0	0	0	0	0	0	0	0	0	0	0	0	0	0	0	0.184323	0.227119	0	0	0	0	0	0	0	0	0	0	0	0	0	0	0	0	0	0	0	0.172973	0	0	0.244737	0	0	0	0	0	0	0
sotoss_c_258	0	0.158128	0	0	0	0	0	0	0	0	0	0	0	0	0	0	0	0	0.231664	0	0	0	0	0	0	0	0	0	0.144245	0.149355	0	0	0.137914	0.109141	0	0	0	0	0	0	0	0	0	0	0	0	0	0	0
sotoss_c_259	0	0	0	0	0	0	0	0	0	0	0	0	0	0	0	0	0	0	0.244578	0	0	0	0	0	0	0.158783	0	0	0.175381	0	0.124072	0	0.125944	0	0	0	0	0	0	0	0	0	0	0	0	0	0	0	0
sotoss_c_260	0	0	0	0	0	0	0	0	0	0	0	0	0	0	0	0	0	0	0.186084	0	0	0	0	0	0	0	0	0	0.118155	0	0	0	0.176184	0	0	0	0	0	0	0	0	0	0	0	0	0	0	0	0
sotoss_c_261	0.204944	0	0	0	0	0	0	0	0	0	0	0.103657	0	0	0	0	0	0	0.106004	0	0	0	0	0	0	0	0	0	0	0	0	0	0	0	0	0	0	0	0.126836	0	0	0	0	0	0	0	0	0	0
sotoss_c_262	0	0	0	0	0	0	0	0	0	0	0	0	0	0	0	0	0	0	0.158483	0	0	0	0	0	0	0	0	0	0.151474	0	0.16598	0	0.194262	0	0	0	0	0	0	0	0	0	0	0	0	0	0	0	0
sotoss_c_263	0.0641956	0	0	0	0	0	0.059469	0	0	0	0	0	0	0	0	0	0	0	0.0764202	0	0	0	0	0	0	0	0	0	0	0	0	0	0	0	0.060994	0	0	0	0	0	0	0	0	0	0	0.0928157	0	0	0
sotoss_c_264	0	0.0824771	0	0	0	0	0	0	0	0	0	0	0	0	0	0	0	0	0.0672775	0	0	0	0	0	0	0	0	0	0	0.0752471	0	0	0.0867587	0	0	0	0	0	0	0	0	0	0	0	0	0	0	0	0
sotoss_c_265	0	0	0	0.132646	0	0	0	0	0	0	0	0	0	0	0	0	0	0	0	0	0	0	0	0	0	0	0	0	0	0	0.157407	0	0.113673	0	0	0	0	0	0	0	0	0	0	0	0	0	0	0	0.110161
sotoss_c_266	0	0.125124	0	0	0	0	0	0	0	0	0.129158	0	0	0	0	0	0	0	0.165725	0	0	0	0	0	0	0	0	0	0.189447	0.118021	0	0	0.125086	0.114551	0	0	0	0	0	0	0	0	0	0	0	0	0	0	0
sotoss_i_248	0	0	0	0	0	0	0	0	0	0	0	0.182265	0	0	0	0	0	0	0	0	0	0	0	0	0	0	0	0	0	0	0	0	0.169681	0	0	0	0	0	0	0	0	0	0	0	0	0	0	0	0
sotoss_i_249	0	0	0	0	0	0	0	0	0	0	0	0	0	0	0	0	0	0	0	0	0	0	0	0	0	0	0	0	0	0	0	0	0.214135	0	0	0	0	0	0	0	0	0	0	0	0	0	0	0	0.236072
sotoss_i_250	0.125884	0	0	0	0	0	0.194456	0	0	0	0	0.181311	0	0	0	0	0	0	0.222661	0	0	0	0	0	0	0	0	0	0	0	0	0	0	0.159128	0	0	0	0	0	0	0	0	0	0	0	0	0	0	0
sotoss_i_251	0	0	0	0	0	0	0	0	0	0	0	0	0	0	0	0	0	0	0	0	0	0	0	0	0	0	0	0	0.174802	0	0	0	0	0	0	0	0	0	0	0	0	0	0	0	0	0	0	0	0
sotoss_i_252	0	0	0	0	0	0	0	0	0	0	0	0	0	0	0	0	0	0	0	0	0	0	0	0	0	0	0	0	0	0	0	0	0.225059	0	0	0	0	0	0	0	0	0	0	0	0	0	0	0	0
sotoss_i_253	0.130556	0	0	0	0	0	0	0	0	0	0	0	0	0	0	0	0	0	0	0	0	0	0	0	0	0	0	0	0	0	0	0	0	0	0	0	0	0	0	0	0	0	0	0	0	0	0	0	0
sotoss_i_254	0.1405	0	0	0	0	0	0	0	0	0	0	0	0	0	0	0	0	0	0	0	0	0	0	0	0	0	0	0	0.129879	0	0.122917	0	0	0	0	0	0	0	0	0	0	0	0	0	0	0	0	0	0
sotoss_i_255	0.300847	0	0	0	0	0	0.22833	0	0	0	0	0	0	0	0	0	0	0	0.261374	0	0	0	0	0	0	0	0	0	0	0	0	0	0	0	0	0	0	0	0	0	0	0	0	0	0	0	0	0	0
sotoss_i_256	0	0	0	0	0	0	0	0	0	0	0	0.222216	0	0	0	0	0	0	0.211501	0	0	0	0	0	0	0	0	0	0.209699	0	0	0	0	0	0	0	0	0	0	0	0	0	0	0	0	0	0	0	0
sotoss_i_257	0	0	0	0	0	0	0	0	0	0	0	0	0	0	0	0	0	0	0	0	0	0	0	0	0	0	0	0	0	0	0	0	0	0	0	0	0	0	0	0	0	0	0	0	0	0	0	0	0
sotoss_i_258	0.223842	0	0	0	0	0	0.152373	0	0	0	0	0.290597	0	0	0	0	0	0	0	0	0	0	0	0	0	0.163303	0	0	0	0	0	0	0	0	0	0	0	0	0	0	0	0	0	0	0	0	0	0	0
sotoss_i_259	0	0	0	0	0	0	0	0	0	0	0	0.16627	0	0	0	0	0	0	0	0	0	0	0	0	0	0	0	0	0	0	0	0	0.134589	0	0	0	0	0	0	0	0	0	0	0	0	0	0	0	0
sotoss_i_260	0	0	0	0	0	0	0	0	0	0	0	0	0	0	0	0	0	0	0	0	0	0	0	0	0	0	0	0	0.209318	0	0.126141	0	0	0	0	0	0	0	0	0	0	0	0	0	0	0	0	0	0
sotoss_i_261	0.219835	0	0	0	0	0	0	0	0	0	0	0	0.175325	0	0	0	0	0	0.212181	0	0	0	0	0	0	0.247129	0	0	0	0	0	0	0	0	0	0	0	0	0	0	0	0	0	0	0	0	0	0	0
sotoss_i_262	0	0	0	0	0	0	0	0	0	0	0	0	0	0	0	0	0	0	0	0	0	0	0	0	0	0	0	0	0.134908	0	0	0	0	0	0	0	0	0	0	0	0	0	0	0	0	0	0	0	0
sotoss_i_263	0.149047	0	0	0	0	0	0	0	0	0	0	0	0	0	0	0	0	0	0.165022	0	0	0	0	0	0	0	0	0	0	0	0	0	0.214284	0	0	0	0	0.140336	0	0	0	0	0	0	0	0	0	0	0.177129
sotoss_i_264	0	0	0	0	0	0	0	0	0	0	0	0	0	0	0	0	0	0	0.227975	0	0	0	0	0	0	0	0	0	0	0	0	0	0	0	0.205607	0	0	0	0	0	0	0	0	0	0	0	0	0	0
sotoss_i_265	0	0.24184	0	0	0	0	0	0	0	0	0	0	0	0	0	0	0	0	0	0	0	0	0	0	0	0	0	0	0	0.247177	0	0	0.20756	0	0.192866	0	0	0	0	0	0	0	0	0	0	0	0	0	0
sotoss_i_266	0	0	0	0	0	0	0.324031	0	0	0	0	0	0	0	0	0	0	0	0	0	0	0	0	0	0	0	0	0	0	0	0	0	0	0	0	0	0	0	0	0	0	0	0	0	0	0	0	0	0.257333
trecol_c_267	0	0	0	0	0	0	0	0	0	0	0	0	0	0	0	0	0	0	0.277831	0	0	0	0	0	0	0	0	0	0	0	0	0	0.263557	0	0	0	0	0	0	0	0	0	0	0	0	0	0	0	0
trecol_c_268	0	0	0	0	0	0	0	0	0	0	0	0	0	0	0	0	0	0	0.078662	0	0	0	0	0	0	0	0	0	0.11741	0	0	0	0	0	0	0	0	0	0	0	0	0	0	0	0	0	0	0	0
trecol_c_269	0	0	0	0	0	0	0	0	0	0	0.139576	0	0	0	0	0	0	0	0.226014	0	0	0	0	0	0	0	0	0	0.14642	0	0	0	0.148487	0	0	0	0	0	0	0	0	0	0	0	0	0	0	0	0
trecol_c_270	0	0	0	0	0	0	0	0	0	0	0	0	0	0	0	0	0	0	0	0	0	0	0	0	0	0	0	0	0	0	0.1384	0	0.150903	0	0	0	0	0	0	0	0	0	0	0	0	0	0	0	0
trecol_c_271	0.158642	0	0	0	0	0	0	0	0	0	0	0.14515	0	0	0	0	0	0	0.150736	0	0	0	0	0	0	0	0	0	0	0	0	0	0	0	0	0	0	0	0	0	0	0	0	0	0	0	0	0	0
trecol_c_272	0.0515158	0	0	0	0	0	0	0	0	0	0	0.0606533	0	0	0	0	0	0	0.0722662	0	0	0	0	0	0	0	0	0	0	0	0.0530541	0	0.0602858	0	0	0	0	0	0	0	0	0	0	0	0	0	0	0	0
trecol_c_273	0	0	0	0	0	0	0	0	0	0	0	0	0.0745494	0	0	0	0	0	0	0	0	0	0	0	0	0	0	0	0	0	0	0	0.114677	0	0	0	0	0	0	0	0	0	0	0	0	0	0	0	0
trecol_c_274	0	0	0	0	0	0	0	0	0	0	0	0	0	0	0	0	0	0	0.0640333	0	0	0	0	0	0	0	0	0	0	0	0.0693471	0	0.082436	0	0	0	0	0	0	0	0	0	0	0	0	0	0	0	0.0785758
trecol_c_275	0	0	0	0	0	0	0	0	0	0	0	0	0	0	0	0	0	0	0	0	0	0	0	0	0	0	0	0	0	0	0	0	0	0	0	0	0	0	0	0	0	0	0	0	0	0	0	0	0
trecol_c_276	0	0	0	0	0	0	0	0	0	0	0	0	0	0	0	0	0	0	0.150509	0	0	0	0	0	0	0	0	0	0.088682	0	0	0	0.103126	0	0	0	0	0	0	0	0	0	0	0	0	0	0	0	0
trecol_c_277	0	0.180259	0	0	0.203421	0	0	0	0	0	0	0	0	0	0	0	0	0	0.31136	0	0	0	0	0	0	0	0	0	0	0.188001	0	0	0.212492	0	0	0	0	0	0	0	0	0.193367	0	0	0	0	0	0	0
trecol_c_278	0	0	0	0	0	0	0	0	0	0	0	0	0	0	0	0	0	0	0.292968	0	0	0	0	0	0	0	0	0	0.218785	0	0	0	0	0.141428	0	0	0	0	0	0	0	0	0	0	0	0	0	0	0
trecol_c_279	0.0855561	0	0	0	0	0	0.103219	0	0	0	0	0	0	0	0	0	0	0	0.0915559	0	0	0	0	0	0	0	0	0	0	0	0	0	0.0950644	0	0	0	0	0	0	0	0	0	0	0	0	0.0778946	0	0	0.124412
trecol_c_280	0	0	0	0	0	0	0	0	0	0	0	0	0	0	0	0	0	0	0.0925321	0	0	0	0	0	0	0	0	0	0.155678	0	0.109435	0	0.139176	0	0	0	0	0	0	0	0	0	0	0	0	0	0	0	0
trecol_c_281	0.210961	0	0	0	0	0	0	0	0	0	0	0.131536	0	0	0	0	0	0	0.151827	0	0	0	0	0	0	0	0	0	0	0	0	0	0	0	0	0	0	0	0	0	0	0	0	0	0	0	0	0	0
trecol_c_282	0	0	0	0	0	0	0	0	0	0	0	0.0707262	0	0	0	0	0	0	0.0942394	0	0	0	0	0	0	0	0	0	0	0	0.0923152	0	0.119477	0	0	0	0	0	0	0	0	0	0	0	0	0	0	0	0
trecol_c_283	0	0	0	0.12954	0	0	0	0.169059	0	0	0	0	0	0	0	0	0	0	0.192799	0	0	0	0	0	0	0	0	0	0.17533	0	0.167327	0	0	0	0	0	0	0	0	0	0	0	0	0	0	0.158414	0	0	0
trecol_c_284	0	0	0	0	0.0968202	0	0.106193	0	0	0	0	0	0	0	0	0	0	0	0.144255	0	0	0	0	0	0	0	0	0	0	0	0	0	0	0	0	0	0	0	0	0	0	0	0	0	0	0	0	0	0
trecol_c_285	0.24749	0	0	0	0	0	0	0	0	0	0	0	0	0	0	0	0	0	0.236298	0	0	0	0	0	0	0	0	0	0	0	0	0	0.279577	0	0	0	0	0	0	0	0	0	0	0	0	0	0	0	0
trecol_i_267	0	0	0	0	0.262483	0	0	0	0.397107	0	0	0	0	0	0	0	0	0	0	0	0	0	0	0	0	0	0	0	0	0	0	0	0.263942	0	0	0	0	0	0.287085	0	0	0	0	0	0	0	0	0	0
trecol_i_268	0.172179	0	0	0	0	0	0	0	0.188389	0	0	0	0	0	0	0	0	0	0	0	0	0	0	0	0	0	0	0	0	0	0	0	0.236029	0	0	0	0	0	0	0	0	0	0	0	0	0.186336	0	0	0
trecol_i_269	0	0	0	0	0	0	0	0	0.214488	0	0	0	0	0	0	0	0	0	0	0	0	0	0	0	0	0.121479	0.0735945	0	0	0	0	0	0	0	0	0	0	0	0	0.125395	0	0	0	0	0.0787392	0.120457	0	0	0
trecol_i_270	0	0	0	0	0	0	0	0	0	0	0	0	0	0	0	0	0	0	0	0	0	0	0	0	0	0	0	0	0	0	0	0	0.208849	0	0	0	0	0	0.22864	0	0	0	0	0	0	0	0	0	0
trecol_i_271	0	0	0	0	0	0	0	0	0.273694	0	0	0	0	0	0	0	0	0	0.234595	0	0.172517	0	0.240201	0	0	0	0	0	0.166463	0	0	0	0	0	0	0	0	0	0	0	0	0	0	0	0.164411	0	0	0	0
trecol_i_272	0.168355	0	0	0	0	0	0	0	0	0	0	0.138527	0	0	0	0	0	0	0	0	0	0	0	0	0	0	0	0	0	0	0	0	0.160343	0	0	0	0	0	0.124797	0	0	0	0	0	0	0	0	0	0.159583
trecol_i_273	0.115795	0	0	0	0.152831	0	0	0	0.164774	0	0.112341	0	0	0	0	0	0	0	0	0	0	0	0	0	0	0	0	0	0	0	0	0	0	0	0	0	0	0	0.172481	0	0	0	0	0	0	0	0	0	0
trecol_i_274	0	0	0	0	0.200427	0	0	0	0.341928	0	0	0	0	0	0	0	0	0	0	0.148587	0	0	0	0	0	0	0.250464	0	0	0	0	0	0.194597	0	0	0	0	0	0	0.160666	0	0	0	0	0	0	0	0	0.176167
trecol_i_275	0	0	0.305596	0	0	0	0	0	0.31505	0	0	0	0	0	0	0	0	0	0	0	0	0	0	0	0	0	0	0	0	0	0	0	0	0	0	0	0	0	0	0	0	0	0	0	0.260685	0.326187	0	0	0
trecol_i_276	0	0	0	0	0	0	0	0	0.160312	0	0	0	0	0	0	0	0	0	0	0	0	0	0	0	0	0.126298	0	0	0	0	0	0	0	0	0	0.129349	0	0	0	0	0	0	0	0	0	0.134323	0	0	0
trecol_i_277	0.158482	0	0	0	0	0	0	0	0.295347	0	0	0	0	0	0	0	0	0	0.179959	0	0	0	0	0	0	0.219917	0	0	0	0	0	0	0	0	0	0	0	0	0.226729	0.159474	0	0	0	0	0.201813	0.213453	0	0	0
trecol_i_278	0.100493	0	0.161412	0	0	0	0	0	0.588258	0.163697	0	0	0	0	0	0	0	0	0	0	0	0	0	0	0	0	0	0	0	0	0	0	0	0	0	0	0	0	0.149163	0	0	0	0	0	0	0	0	0	0
trecol_i_279	0.177315	0	0	0	0.179685	0	0	0	0.579527	0	0	0	0	0	0	0	0	0	0	0	0	0	0	0	0	0	0	0	0	0	0	0	0	0	0	0	0	0	0.183416	0	0	0	0	0	0	0	0	0	0.174848
trecol_i_280	0	0	0	0	0	0	0	0	0.355557	0.204335	0	0	0	0	0	0	0	0	0	0	0	0	0.173324	0	0	0	0	0	0	0	0	0	0	0	0	0	0	0	0.250802	0	0	0	0	0	0	0	0	0	0
trecol_i_281	0.185018	0	0.181022	0	0	0	0	0	0.547988	0.232481	0	0	0	0	0	0	0	0	0	0	0	0	0	0	0	0	0	0	0	0	0	0	0	0	0	0	0	0	0.243303	0	0	0	0	0	0	0	0	0	0
trecol_i_282	0	0	0	0	0	0	0	0	0.338239	0	0	0	0	0	0	0	0	0.211475	0	0.243021	0	0	0	0	0	0	0	0	0	0	0	0	0	0	0	0	0	0	0	0	0	0	0	0	0	0	0	0	0.211309
trecol_i_283	0	0	0	0	0	0	0	0	0.264862	0	0	0	0	0	0	0	0	0	0	0.0491918	0	0	0	0	0	0	0	0	0	0	0	0	0	0	0	0	0	0	0.124871	0.0499421	0	0	0	0	0	0	0	0	0
trecol_i_284	0.217341	0	0	0	0	0	0	0	0.237982	0	0.215436	0	0	0	0	0	0	0	0	0	0	0	0	0	0	0	0.214822	0	0	0	0	0	0.219242	0	0	0.196286	0	0	0	0	0	0	0	0	0	0.205499	0	0	0.214766
trecol_i_285	0	0	0	0	0.202438	0	0	0	0.398056	0.191343	0	0	0	0	0	0	0	0	0	0	0	0	0	0	0	0	0	0	0	0	0	0	0	0	0	0	0	0	0.37074	0	0	0	0	0	0	0	0	0	0
wilbeu_c_286	0.104572	0	0	0	0	0	0	0	0	0	0	0	0	0	0	0	0	0	0.0938065	0	0	0	0	0	0	0	0	0	0	0	0	0	0.101235	0	0	0	0	0	0	0	0	0	0	0	0	0	0	0	0.159937
wilbeu_c_287	0.151036	0	0	0	0	0	0	0	0	0	0	0	0	0	0	0	0	0	0	0	0	0	0	0	0	0	0	0	0	0	0	0.144848	0.150047	0	0	0	0	0	0	0	0	0	0	0	0	0	0	0	0.221689
wilbeu_c_288	0.137904	0	0	0	0	0	0	0	0	0	0	0	0	0	0	0	0	0	0.164206	0	0	0	0	0	0	0	0	0	0	0	0	0	0.153028	0	0	0	0	0	0	0	0	0	0	0	0	0	0	0	0
wilbeu_c_289	0.164333	0	0	0	0	0	0	0	0	0	0	0	0	0	0	0	0	0	0	0	0	0	0	0	0	0	0	0	0	0	0	0	0.18142	0	0	0	0	0	0	0	0	0	0	0	0	0.152394	0	0	0
wilbeu_c_290	0	0	0	0	0	0	0	0	0	0	0	0	0	0	0	0	0	0	0.191566	0	0	0	0	0	0	0.1108	0	0	0	0	0	0	0	0	0	0	0	0	0	0	0	0	0	0	0	0	0	0	0
wilbeu_c_291	0	0.076906	0	0	0	0	0	0	0	0	0	0	0	0	0	0	0	0	0.146949	0	0	0	0	0	0	0	0	0	0	0.0778634	0	0	0	0	0	0	0	0	0	0	0	0	0	0	0	0	0	0.102095	0
wilbeu_c_292	0	0	0	0	0	0	0	0	0	0	0	0	0	0	0	0	0	0	0.200824	0	0	0	0	0	0	0	0	0	0.154656	0	0.11229	0	0.148974	0	0	0	0	0	0	0	0	0	0	0	0	0	0	0	0
wilbeu_c_293	0.10031	0.106542	0	0	0	0	0	0	0	0	0.113951	0	0	0	0	0	0	0	0.138732	0	0	0	0	0	0	0	0	0	0.0919032	0.104946	0	0	0	0	0	0	0	0	0	0	0	0	0	0	0	0	0	0	0
wilbeu_c_294	0	0	0	0	0	0	0	0	0	0	0	0	0	0	0	0	0	0	0	0	0	0	0	0	0	0	0	0.210604	0	0	0	0.24936	0.245967	0	0	0	0	0	0	0	0	0	0	0	0	0	0	0	0.333436
wilbeu_c_295	0.306074	0	0	0.183656	0	0	0	0	0	0	0	0	0	0	0	0	0	0	0.171708	0	0	0	0	0	0	0	0	0	0	0	0	0	0	0	0	0	0	0	0	0	0	0	0	0	0	0	0	0	0
wilbeu_c_296	0.175491	0.154098	0	0.194529	0	0	0	0	0	0	0	0	0	0	0	0	0	0	0.24175	0	0	0	0	0	0	0	0	0	0	0.154551	0	0	0	0	0	0	0	0	0	0	0	0	0	0	0	0	0	0	0
wilbeu_c_297	0	0	0	0	0	0	0	0	0	0	0	0	0	0	0	0	0	0	0.120514	0	0	0	0	0	0	0	0	0	0	0	0	0	0.1312	0	0	0	0	0	0	0	0	0	0	0	0	0	0	0.110326	0
wilbeu_c_298	0	0	0	0	0	0	0	0	0	0	0	0	0	0	0	0	0	0	0.194123	0	0	0	0	0	0	0	0	0	0	0	0	0	0.129794	0	0	0	0	0	0.115247	0	0	0	0	0	0	0	0	0	0
wilbeu_c_299	0	0	0	0	0	0	0	0	0	0	0	0	0	0	0	0	0	0	0	0	0	0	0	0	0	0	0	0	0.144123	0	0	0	0.128717	0	0	0	0	0	0	0	0	0	0	0	0	0	0	0	0
wilbeu_c_300	0	0	0	0	0	0	0	0	0	0	0.152559	0	0	0	0	0	0	0	0.291017	0	0	0	0	0	0	0	0	0	0	0	0	0	0.204831	0	0	0	0	0	0	0	0	0	0	0	0	0.122122	0	0	0
wilbeu_c_301	0	0	0	0	0	0	0.0858236	0	0	0	0	0	0	0	0	0	0	0	0	0	0	0	0	0	0	0	0.0806469	0	0	0	0.097178	0	0.080015	0	0	0	0	0	0	0	0	0	0	0	0	0	0	0	0.0728603
wilbeu_c_302	0	0	0	0	0	0	0	0	0	0	0	0	0	0	0	0	0	0	0.199088	0	0	0	0	0	0	0	0	0	0.100884	0	0	0	0	0	0	0	0	0	0	0	0.0995156	0.133342	0	0	0	0	0	0	0
wilbeu_c_303	0	0	0	0.082666	0	0	0	0	0	0	0	0	0	0	0	0	0	0	0.151743	0	0	0	0	0	0	0	0	0	0.0971988	0	0.0872618	0	0.087877	0	0	0	0	0	0	0	0	0	0	0	0	0	0	0	0
wilbeu_c_304	0	0	0	0	0	0	0	0	0	0	0.0831454	0	0	0	0	0	0	0	0	0	0	0	0	0	0	0	0	0	0	0	0	0	0.139485	0.0993261	0	0	0	0	0	0	0	0	0	0	0	0.07695	0	0	0
wilbeu_i_286	0	0	0	0	0	0	0	0	0	0.0955379	0	0	0	0	0	0	0	0	0.0982424	0	0	0	0	0	0	0	0	0	0	0	0	0	0.0949494	0	0	0	0	0	0.0974083	0	0	0	0	0	0	0.141123	0	0	0
wilbeu_i_287	0	0	0	0	0	0	0.187871	0	0	0	0	0	0	0	0	0	0	0	0	0	0	0	0	0	0	0	0	0	0	0	0	0	0.285907	0	0	0	0	0	0.242254	0	0	0	0	0	0	0	0	0	0.27022
wilbeu_i_288	0.299641	0	0	0	0	0	0	0	0	0	0	0	0	0.176114	0	0	0	0	0	0	0	0	0	0	0	0	0.39768	0	0	0	0	0	0	0	0	0	0	0	0	0	0	0	0	0	0	0	0	0	0.161726
wilbeu_i_289	0	0	0	0	0	0	0	0	0	0	0	0	0	0	0	0	0	0	0	0	0	0	0	0	0	0	0	0	0	0	0	0	0.348947	0	0	0	0	0	0.213159	0	0	0	0	0	0	0	0	0	0
wilbeu_i_290	0	0	0	0	0	0	0	0	0	0	0	0	0	0	0	0	0	0	0.133045	0	0	0	0	0	0	0	0.548174	0	0	0	0.119581	0	0.218836	0	0	0	0	0	0	0	0	0	0	0	0	0	0	0	0.154321
wilbeu_i_291	0.20252	0	0	0	0	0	0.287797	0	0	0	0.192428	0	0	0	0	0	0	0	0.197127	0	0	0	0	0	0	0	0	0	0	0	0	0	0.433886	0.319489	0	0	0	0	0	0	0	0	0	0	0	0.353386	0	0	0
wilbeu_i_292	0.167576	0	0	0	0	0	0	0	0	0	0	0	0	0	0	0	0	0	0.170567	0	0	0	0	0	0	0	0	0	0	0	0	0	0.182173	0	0	0	0	0	0.164328	0	0	0	0	0	0	0	0	0	0
wilbeu_i_293	0.51943	0	0	0	0	0	0	0	0	0	0	0	0	0	0	0	0	0	0.258671	0	0	0	0	0	0	0	0.185467	0	0	0	0	0	0.208695	0	0	0	0	0	0	0	0	0	0	0	0	0	0	0	0
wilbeu_i_294	0.214663	0	0	0	0	0	0	0	0	0	0	0	0	0.204556	0	0	0	0	0.152343	0	0	0	0	0	0	0	0	0	0	0	0	0	0.27122	0	0	0	0	0	0.184512	0	0	0.163026	0	0	0	0	0	0	0
wilbeu_i_295	0.134092	0	0	0	0	0	0	0	0.0632624	0	0	0	0.0703487	0.120111	0	0	0	0	0	0	0	0.0666988	0	0	0	0	0.0939575	0	0	0	0	0	0	0	0	0	0	0	0.104578	0	0	0	0	0	0	0	0	0	0
wilbeu_i_296	0.215946	0	0	0	0	0	0	0	0.202974	0	0	0	0	0.288098	0	0	0	0	0	0	0	0	0	0	0	0	0.473562	0	0	0	0	0	0.228228	0	0	0	0	0	0.200656	0	0	0	0	0	0	0.208805	0	0	0.304807
wilbeu_i_297	0	0	0	0	0	0	0.289984	0	0	0	0	0	0	0	0	0	0	0	0.160505	0	0	0	0	0	0	0	0	0	0	0	0	0	0.202824	0	0	0	0	0	0	0	0	0	0	0	0	0	0	0	0.197492
wilbeu_i_298	0.187185	0	0	0	0	0	0	0	0	0	0	0	0	0	0	0	0	0	0.177949	0	0	0	0	0	0	0	0	0	0	0	0	0	0.152533	0	0	0	0	0	0	0	0	0.139949	0	0	0	0	0	0	0
wilbeu_i_299	0	0.176564	0	0	0.158606	0	0	0	0	0	0	0	0	0	0	0	0	0	0.222631	0	0	0	0	0	0	0	0	0	0	0.160576	0	0	0.244852	0	0	0	0	0	0	0	0	0	0	0	0	0	0	0.150231	0
wilbeu_i_300	0.160848	0	0	0	0.156977	0	0.185415	0	0	0	0	0	0	0	0	0	0	0	0.254596	0	0	0	0	0	0	0	0	0	0	0	0	0	0.236808	0.388743	0	0	0	0	0	0	0	0	0	0	0	0	0	0	0
wilbeu_i_301	0	0	0	0	0	0	0	0	0	0	0	0	0	0	0	0	0	0	0	0	0	0	0	0	0	0	0	0	0	0	0	0	0.280014	0	0	0	0	0	0	0	0	0	0	0	0	0	0.172412	0.178004	0.178145
wilbeu_i_302	0.17534	0	0	0	0	0	0	0	0	0	0	0	0	0.200381	0	0	0	0	0.19694	0	0	0	0	0	0	0	0	0	0	0	0	0	0.205192	0	0	0	0	0	0.20068	0	0	0	0	0	0	0	0	0	0.268503
wilbeu_i_303	0.1764	0	0	0	0	0	0.2511	0	0	0	0	0	0	0.332292	0	0	0	0	0	0	0	0	0	0	0	0	0	0	0	0	0	0	0.273595	0.196753	0	0	0	0	0	0	0	0	0	0	0	0	0	0	0
wilbeu_i_304	0.182592	0	0	0	0	0	0	0	0	0	0.115265	0	0	0	0	0	0	0	0.122795	0	0	0	0	0	0	0	0	0	0	0	0	0	0.271877	0.119524	0	0	0	0	0	0	0	0	0	0	0	0	0	0	0
wolhir_c_305	0	0	0	0	0	0	0	0	0	0	0	0.0806077	0	0	0	0	0	0	0.0714277	0	0	0	0	0	0	0	0	0	0	0	0	0	0	0	0	0	0	0	0	0	0	0	0	0	0	0.0656599	0	0	0
wolhir_c_306	0.167577	0	0	0	0	0	0	0	0	0	0.246471	0	0	0	0	0	0	0	0.225547	0	0	0	0	0	0	0	0	0	0.195487	0	0	0	0	0.184449	0	0	0	0	0	0	0	0	0	0	0	0	0	0	0
wolhir_c_307	0	0	0	0	0.114266	0	0	0	0	0.0733651	0	0	0	0	0	0	0	0	0.14398	0	0	0	0	0	0	0	0	0	0	0	0	0	0.111952	0	0	0	0	0	0	0	0	0	0	0	0	0	0	0	0
wolhir_c_308	0.150155	0.15519	0	0	0	0	0	0	0	0	0	0	0	0	0	0	0	0	0.164365	0	0	0	0.195332	0	0	0	0	0	0.46508	0.138326	0	0	0.232005	0.282503	0	0	0	0	0	0	0.13968	0	0	0	0	0.164317	0	0	0
wolhir_c_309	0.117569	0	0	0	0	0	0	0	0	0	0.09104	0	0	0	0	0	0	0	0.123397	0	0	0	0	0	0	0	0	0	0.0815968	0	0.0789523	0	0.0786149	0	0	0	0	0	0	0	0	0	0	0	0	0	0	0	0
wolhir_c_310	0	0	0	0	0	0	0	0	0	0	0	0	0	0	0	0	0	0	0.17705	0	0	0	0	0	0	0	0	0	0.244621	0	0	0	0	0	0	0	0	0	0	0.186563	0	0	0	0	0	0.283529	0	0	0
wolhir_c_311	0.247932	0	0	0	0	0	0	0	0	0	0	0	0	0	0	0	0	0	0.277194	0	0	0	0	0	0	0	0	0	0	0	0	0	0.353796	0	0	0	0	0	0	0	0	0	0	0	0	0	0	0	0
wolhir_c_312	0.195216	0	0	0	0	0	0	0	0	0	0	0	0	0	0	0	0	0	0.184858	0	0	0	0	0	0	0.165144	0	0	0	0	0	0	0	0	0	0	0	0	0	0	0	0	0	0	0	0.178724	0	0	0
wolhir_c_313	0.104608	0	0	0.0713439	0	0	0	0	0	0	0	0	0	0	0	0	0	0	0.0914168	0	0	0	0	0	0	0	0	0	0	0	0	0	0	0	0	0	0	0	0	0	0	0	0	0	0	0.113009	0	0	0
wolhir_c_314	0.115319	0	0	0	0	0	0	0	0	0	0	0	0	0	0	0	0	0	0	0	0	0	0.0780486	0	0	0	0	0	0	0	0	0	0.0753031	0	0	0	0	0	0.0887489	0	0	0.085284	0	0	0	0	0	0	0
wolhir_c_315	0	0.208784	0	0	0	0	0	0	0	0	0	0	0	0	0	0	0	0	0.139547	0	0	0	0	0	0	0	0	0	0	0.197047	0	0	0.188524	0.171727	0	0	0	0	0	0	0	0	0	0	0	0.13825	0	0	0
wolhir_c_316	0.0927099	0	0	0	0	0	0	0	0	0	0.0979054	0	0	0	0	0	0	0	0.192826	0	0	0	0	0	0	0	0	0	0	0	0	0	0.100172	0	0	0	0	0	0	0	0	0	0	0	0	0	0	0	0
wolhir_c_317	0	0.0855092	0	0	0	0	0	0	0	0	0	0	0	0	0	0	0	0	0.108956	0	0	0	0	0	0	0	0	0	0.103976	0.0846786	0	0	0	0	0	0	0	0	0	0	0	0	0	0	0	0	0	0	0
wolhir_c_318	0.132891	0	0	0	0	0	0.174062	0	0	0	0	0	0	0	0	0	0	0	0	0	0	0	0	0	0	0	0	0	0	0	0	0	0.13079	0	0	0	0	0	0	0	0	0	0	0	0	0.230516	0	0	0
wolhir_c_319	0.137259	0	0	0	0	0	0	0	0	0	0.104673	0.11519	0	0	0	0	0	0	0.192175	0	0	0	0	0	0	0	0	0	0.132473	0	0	0	0	0	0	0	0	0	0	0	0	0	0	0	0	0	0	0	0
wolhir_c_320	0	0	0	0	0	0	0	0	0	0	0	0	0	0	0	0	0	0	0.127881	0	0	0	0	0	0	0.0827845	0	0	0.0907231	0	0	0	0.0771162	0	0	0	0	0	0	0	0	0	0	0	0	0	0	0	0
wolhir_c_321	0	0.103432	0	0	0	0	0	0	0	0	0	0.0693503	0	0	0	0	0	0	0.101049	0	0	0	0	0	0	0	0	0	0	0.100294	0	0	0.0650491	0	0	0	0	0	0	0	0	0	0	0	0	0	0	0	0
wolhir_c_322	0.0732326	0	0	0	0	0	0	0	0	0	0	0	0	0	0	0	0	0	0.0663705	0	0	0	0	0	0	0	0	0	0	0	0	0	0.066403	0	0	0	0	0	0	0	0	0	0	0	0	0.0774816	0	0	0
wolhir_c_323	0	0	0	0	0	0	0.197466	0	0	0	0	0	0	0	0	0	0	0	0.109148	0	0	0	0	0	0	0	0	0	0	0	0.155435	0	0.129431	0	0	0	0	0	0	0	0	0	0	0	0	0	0	0	0
wolhir_i_305	0.144198	0	0	0	0	0	0	0	0	0	0	0	0	0	0	0	0	0	0.213375	0	0	0	0	0	0	0	0	0	0	0	0	0	0	0	0	0	0	0	0.143746	0	0	0	0	0	0	0	0	0	0
wolhir_i_306	0.223193	0	0	0	0	0	0	0	0	0	0	0.272366	0	0	0	0	0	0	0	0	0	0	0	0	0	0	0	0	0	0	0.25435	0	0	0	0	0.412208	0	0	0	0	0	0	0	0	0	0	0	0	0.322275
wolhir_i_307	0	0	0	0	0	0	0	0	0	0	0	0	0	0	0	0	0	0	0.0638911	0	0	0	0	0	0	0	0	0	0	0	0	0.0709251	0	0	0	0.0597574	0	0	0	0	0	0	0	0	0	0	0	0	0.0668524
wolhir_i_308	0	0	0	0	0	0	0	0	0	0	0	0	0	0	0	0	0	0	0	0.0895844	0	0	0	0	0	0	0	0	0	0	0	0	0.103442	0	0	0	0	0	0	0	0	0	0	0	0	0.0988997	0	0	0
wolhir_i_309	0	0	0	0	0	0	0	0	0	0	0	0.103534	0	0	0	0	0	0	0.116955	0	0	0	0	0	0	0	0	0	0	0	0.0882712	0	0	0	0	0	0	0	0	0	0	0	0	0	0	0.16042	0	0	0.102239
wolhir_i_310	0.255094	0	0.178992	0.198912	0	0	0	0	0	0	0	0	0	0	0	0	0	0	0.243947	0	0	0	0	0	0	0	0	0	0	0	0.178708	0	0	0	0	0	0	0	0	0.170431	0	0	0	0	0	0.348778	0	0	0
wolhir_i_311	0	0	0	0	0	0	0	0	0	0	0	0	0	0	0	0	0	0	0.294083	0.14005	0	0	0	0	0	0	0	0	0	0	0.203442	0	0	0	0	0.194814	0	0	0	0	0	0	0	0	0	0.145584	0	0	0.146851
wolhir_i_312	0.16815	0	0	0.11892	0	0	0	0	0	0	0	0	0	0	0	0	0	0	0.129818	0	0	0	0	0	0	0	0	0	0	0	0	0	0	0	0	0	0	0	0.129984	0	0	0	0	0	0	0	0	0	0
wolhir_i_313	0	0	0	0.0824329	0	0	0	0	0	0	0	0	0	0	0	0	0	0	0.0844096	0	0	0	0	0	0	0	0	0	0	0	0	0	0	0	0	0	0	0	0.0886602	0.140514	0	0	0	0	0	0	0	0	0.116102
wolhir_i_314	0.120338	0	0	0	0	0.17502	0	0	0	0	0	0.120102	0	0	0	0	0	0	0	0	0	0	0	0	0	0	0	0	0	0	0.136556	0	0	0	0	0	0	0	0	0	0	0	0	0.116925	0	0	0	0	0
wolhir_i_315	0	0	0	0	0	0	0	0	0	0	0	0	0	0	0	0	0	0	0.0671765	0	0	0	0	0	0	0	0	0	0.0524062	0	0	0	0	0	0	0.0592849	0	0	0	0.053435	0	0	0	0	0	0.058012	0	0	0.0594959
wolhir_i_316	0	0	0	0.196378	0	0	0	0	0	0	0	0	0	0	0	0	0	0	0	0	0	0	0	0	0	0	0	0	0	0	0.256852	0	0	0	0	0.189188	0	0	0.213306	0.205603	0	0	0	0	0	0	0	0	0.274283
wolhir_i_317	0	0	0	0	0	0.178915	0.121908	0	0	0	0	0	0	0	0	0	0	0	0	0	0	0	0	0	0	0	0	0	0	0	0.273374	0	0	0	0	0	0	0	0	0	0	0	0	0	0	0.145774	0	0	0.131582
wolhir_i_318	0	0	0	0	0	0	0	0	0	0	0	0	0	0	0	0	0	0	0.250745	0	0	0	0	0	0	0	0	0	0	0	0.328371	0	0	0	0	0	0	0	0	0	0	0	0	0	0	0	0	0	0.292916
wolhir_i_319	0	0	0	0	0	0.17192	0	0	0	0	0	0	0	0	0	0	0	0	0	0.22413	0	0	0	0	0	0	0	0	0	0	0.222551	0	0	0	0	0.16555	0	0	0	0.143521	0	0	0	0	0	0.17552	0	0	0
wolhir_i_320	0	0	0	0.158933	0.213797	0.174924	0	0.183023	0	0	0	0	0	0	0	0	0	0	0	0	0	0	0	0	0	0	0.162969	0	0	0	0.312234	0	0	0	0	0	0	0	0	0	0	0	0	0.156552	0	0.256229	0	0	0
wolhir_i_321	0	0	0	0	0	0	0	0	0	0	0	0.247499	0	0	0.212099	0	0	0	0	0.195129	0	0	0	0	0	0	0	0	0	0	0.219001	0	0	0	0	0.298855	0	0	0	0	0	0	0	0	0	0.510187	0	0	0
wolhir_i_322	0.0837289	0	0	0	0	0	0.11941	0.0871126	0	0	0	0	0	0	0	0	0	0	0	0	0	0	0	0	0	0.0737086	0	0	0	0	0	0.077794	0	0	0	0.079048	0	0	0	0.107852	0	0	0	0	0	0.0852431	0	0	0.137102
wolhir_i_323	0	0	0	0	0	0	0.212902	0.347286	0	0	0	0	0	0	0	0	0	0	0	0	0	0	0	0	0	0	0	0	0	0	0.381971	0	0	0	0	0.307074	0	0	0	0.180252	0	0	0	0	0	0.224727	0	0	0.202983
danyel_c_324	0	0.118556	0	0	0	0	0	0	0	0	0	0	0	0	0	0	0	0	0.268231	0	0	0	0	0	0	0	0	0	0.147789	0	0	0	0.106882	0.0905873	0	0	0	0	0	0	0	0	0	0	0	0	0	0	0
danyel_c_325	0.17986	0	0	0	0.083855	0	0	0	0	0	0	0	0	0	0	0	0	0	0.181533	0	0	0	0.103208	0.0848999	0	0	0	0	0	0	0	0	0	0	0	0	0	0	0.109292	0	0	0	0	0	0	0	0	0	0
danyel_c_326	0.0626107	0	0	0	0	0	0.0588506	0	0	0	0	0	0	0	0	0	0	0	0	0	0	0	0	0	0	0	0	0	0.0573288	0	0.0626813	0	0.0571185	0	0	0	0	0	0	0	0	0	0	0	0	0	0	0	0
danyel_c_327	0	0	0	0	0	0	0	0	0	0	0	0	0	0	0	0	0	0	0.233588	0	0	0	0	0	0	0	0	0	0.166346	0	0	0	0	0	0.105516	0	0	0	0	0	0	0	0	0	0	0	0	0	0
danyel_c_328	0.108882	0	0	0	0	0	0	0	0	0	0	0	0	0	0	0	0	0	0.155924	0	0	0	0.115811	0.0995963	0	0	0	0	0	0	0	0	0.126694	0	0	0	0	0	0	0	0	0	0	0	0	0.139549	0	0	0
danyel_c_329	0.12828	0.113404	0	0	0	0	0	0	0	0	0	0.12099	0	0	0	0	0	0	0.179747	0	0	0	0	0	0	0.0927808	0	0	0	0	0	0	0	0	0	0	0	0	0	0	0	0	0	0	0	0	0	0	0
danyel_c_330	0	0.223958	0	0	0	0	0	0	0	0	0	0	0	0	0	0	0	0	0.460643	0	0	0	0	0	0	0	0	0	0.165588	0	0	0	0.171834	0.175407	0	0	0	0	0	0	0	0	0	0	0	0.165916	0	0	0
danyel_c_331	0.239396	0	0	0	0	0	0	0	0	0	0	0	0	0	0	0	0	0	0.310584	0	0	0	0.226564	0	0	0	0	0	0.217926	0	0	0	0.173668	0	0	0	0	0	0	0	0	0	0	0	0	0	0	0	0
danyel_c_332	0.158618	0	0	0	0	0	0	0	0	0	0	0	0	0	0	0	0	0	0	0	0	0	0	0	0	0	0	0	0.19933	0	0	0	0	0	0	0	0	0	0	0	0	0	0	0	0	0	0	0	0
danyel_c_333	0	0	0	0	0	0	0	0	0	0	0	0	0	0	0	0	0	0	0.217435	0	0	0	0	0	0	0	0	0	0	0	0	0	0	0	0	0	0	0	0	0	0	0	0	0	0	0	0	0	0
danyel_c_334	0	0.176809	0	0	0	0	0.123531	0	0	0	0	0	0	0	0	0	0	0	0.187993	0	0	0	0	0	0	0	0	0	0	0	0	0	0	0	0	0	0	0	0	0	0	0	0	0	0	0	0	0	0
danyel_c_335	0.241726	0	0	0.180285	0	0	0	0	0	0	0	0	0	0	0	0	0	0	0.485137	0	0	0	0	0.180002	0	0	0	0	0	0	0	0	0	0	0	0	0	0	0	0	0	0	0	0	0	0.265217	0	0	0
danyel_c_336	0	0	0	0	0	0	0	0	0	0	0	0	0	0	0	0	0	0	0.130744	0	0	0	0	0	0	0	0	0	0.0844828	0	0.0750252	0	0	0	0	0	0	0	0	0	0.0799744	0	0	0	0	0	0	0	0
danyel_c_337	0.241578	0.279997	0	0.108703	0	0	0	0	0	0	0	0	0	0.102909	0	0	0	0	0.437134	0	0	0	0	0	0	0	0	0	0.111242	0	0	0	0.133661	0.161531	0	0	0	0	0	0	0	0	0	0	0	0.119007	0	0	0
danyel_c_338	0	0	0	0	0	0	0	0	0	0	0	0	0	0	0	0	0	0	0	0	0	0	0	0	0	0	0	0	0.0918904	0	0	0	0.0931351	0	0	0	0	0	0	0	0	0	0	0	0	0	0	0	0.105737
danyel_c_339	0	0.142743	0	0	0	0	0	0	0	0	0	0.105835	0	0	0	0	0	0	0.201221	0	0	0	0	0	0	0	0	0	0	0	0	0	0.239741	0.113053	0	0	0	0	0	0	0	0	0	0	0	0	0	0	0
danyel_c_340	0	0.237387	0	0	0	0	0	0	0	0	0	0	0	0	0	0	0	0	0.781496	0	0	0	0	0	0	0.252174	0	0	0.264271	0	0	0	0.26142	0	0	0	0	0	0	0	0	0	0	0	0	0	0	0	0
danyel_c_341	0	0.148805	0	0	0	0	0.134457	0	0.0875372	0	0	0	0	0	0	0	0	0	0.170918	0	0	0	0	0	0	0	0	0	0	0	0	0	0.114468	0	0	0	0	0	0	0	0	0	0	0	0	0	0	0	0
danyel_c_342	0.0656103	0	0	0	0	0	0.0680415	0	0	0	0	0	0	0	0	0	0	0	0	0	0	0	0	0	0	0	0	0	0.11048	0	0	0	0	0.0724463	0	0	0	0	0	0	0	0	0	0	0	0.0977406	0	0	0
danyel_c_343	0.115871	0.130016	0	0	0	0	0.113407	0	0	0	0	0.10973	0	0	0	0	0	0	0.154731	0	0	0	0	0	0	0	0	0	0.10297	0	0	0	0.104458	0.220906	0.138792	0	0	0	0	0	0	0	0	0	0	0	0	0	0
danyel_c_344	0.0713592	0	0	0	0	0	0	0	0	0	0	0	0	0	0	0	0	0	0	0	0	0	0	0	0	0	0	0	0	0	0.0673133	0	0	0	0	0	0	0	0	0	0	0	0	0	0	0	0	0	0
danyel_c_345	0.162378	0	0	0	0	0	0	0	0	0	0	0	0	0	0	0	0	0.0876764	0.220802	0	0	0	0	0	0	0	0	0	0	0	0	0	0	0	0.0955773	0	0	0	0.15343	0	0	0.09033	0	0.0878312	0	0.0890104	0	0	0
danyel_c_346	0.160963	0	0	0	0	0	0	0	0	0	0	0	0	0	0	0	0	0	0.217319	0	0	0	0	0	0	0	0	0	0	0	0	0	0	0.117136	0	0	0	0	0	0	0	0	0	0	0	0	0	0	0
danyel_c_347	0.14091	0	0	0	0	0	0	0	0	0	0	0	0	0	0	0	0	0	0.179424	0	0	0	0	0	0	0	0	0	0	0	0	0	0.101733	0	0	0	0	0	0	0	0	0	0	0	0	0.0902878	0	0	0
danyel_c_348	0	0	0	0	0	0	0	0	0	0	0	0	0.212487	0	0	0	0	0	0.222935	0	0	0	0	0	0	0	0	0	0	0	0	0	0.201746	0	0	0	0	0	0	0	0.177668	0	0	0	0	0	0	0	0
danyel_c_349	0	0	0	0	0.103452	0	0	0	0	0	0	0	0	0	0	0	0	0	0.124163	0	0	0	0	0	0	0.0841949	0	0	0	0	0	0	0.118856	0	0	0	0	0	0	0	0	0	0	0	0	0	0	0	0.0975417
danyel_c_350	0	0.119603	0	0	0	0	0	0	0	0	0	0	0	0	0	0	0	0	0	0	0	0	0	0	0	0	0	0	0.0810242	0.116427	0.114287	0	0.138588	0	0	0	0	0	0	0	0	0	0	0	0	0	0	0	0
danyel_c_351	0	0.0850354	0	0	0	0	0	0	0	0	0	0.119427	0	0	0	0	0	0	0	0	0	0	0	0	0	0	0	0	0.0910106	0.0830549	0.086838	0	0	0.0798746	0.0771858	0	0	0	0	0	0	0	0	0	0	0.0978243	0	0	0
danyel_c_352	0	0.298917	0	0	0.139131	0	0.129597	0	0	0	0	0	0	0	0	0	0	0	0.158923	0	0	0	0	0	0	0	0	0	0	0.289534	0.16192	0	0.168375	0.144088	0	0	0	0	0	0	0	0	0	0	0	0.138142	0	0	0
danyel_c_353	0.148898	0.173623	0	0	0	0	0	0	0	0	0	0	0	0	0	0.123144	0	0	0.252515	0	0	0	0	0	0	0	0	0	0	0	0	0	0.197798	0	0	0	0	0	0.14497	0	0	0	0	0	0	0	0	0	0
danyel_c_354	0	0	0	0	0	0	0.098804	0	0	0	0	0	0	0	0	0	0	0	0.0904222	0	0	0	0	0	0	0	0	0	0.0941122	0	0.0936565	0	0	0	0	0	0	0	0	0	0	0	0	0	0	0	0	0	0
danyel_c_355	0	0	0	0	0	0	0	0.13817	0	0	0.196368	0.167186	0	0	0	0	0	0	0.173186	0	0	0	0	0	0	0	0	0	0.141513	0	0.19353	0	0.17539	0	0	0	0	0	0	0	0	0	0	0	0	0.168412	0	0	0
danyel_c_356	0	0	0	0	0	0	0	0	0	0	0	0	0	0	0	0	0	0	0	0	0	0	0	0	0	0	0	0	0	0	0	0	0	0	0	0	0	0	0	0	0	0	0	0	0	0	0	0	0
danyel_c_357	0	0.0986178	0	0	0	0	0	0	0	0	0.128278	0	0	0	0	0	0	0	0.14798	0	0	0	0	0	0	0	0	0	0	0.0952002	0	0	0.127068	0.105075	0	0	0	0	0	0	0	0	0	0	0	0	0	0	0
danyel_c_358	0	0.362261	0	0	0	0	0.217517	0	0	0	0	0.201033	0	0	0	0	0	0	0.225955	0	0	0	0	0	0	0	0	0	0.235402	0.350069	0	0	0.217436	0.231921	0	0	0	0	0	0	0	0	0	0	0	0	0	0	0
danyel_c_359	0	0	0	0	0	0	0	0	0	0	0	0.109188	0	0	0	0	0	0	0.157197	0	0	0	0	0	0	0	0	0	0	0	0	0	0.0966704	0	0	0	0	0	0	0	0	0	0	0	0	0	0	0	0
danyel_c_360	0.202202	0	0	0	0	0	0	0	0	0	0	0.223042	0	0	0	0	0	0	0	0	0	0	0	0	0	0	0	0	0	0	0	0	0.239666	0	0	0	0	0	0	0	0	0	0	0	0	0	0	0	0
danyel_c_361	0	0.123119	0	0	0	0	0	0	0	0	0.107626	0	0	0	0	0	0	0	0.181946	0	0	0	0	0	0	0	0	0	0.145694	0.111408	0	0	0.163359	0.136248	0	0	0	0	0	0	0	0	0	0	0	0	0	0	0
danyel_c_362	0	0	0	0	0	0	0	0	0	0	0	0	0	0	0	0	0	0	0	0	0	0	0	0	0	0	0	0	0	0	0	0	0.143717	0.0888527	0	0	0	0	0	0	0	0	0	0	0	0	0	0	0.0793753
danyel_c_363	0	0	0	0	0	0	0.049018	0	0	0	0	0	0	0	0	0	0	0	0.0610038	0	0	0	0	0	0	0	0	0	0	0	0	0	0.0772693	0.0548738	0	0	0	0	0	0	0	0	0	0	0	0	0	0	0.049799
danyel_c_364	0.135083	0.139166	0	0	0	0	0	0	0	0	0.114135	0.122892	0	0	0	0	0	0	0.126424	0	0	0	0	0	0	0	0	0	0	0.139132	0	0	0	0.102586	0	0	0	0	0.103913	0	0	0	0	0	0	0	0	0	0
danyel_c_365	0	0	0	0	0	0	0	0	0	0	0.111636	0	0	0	0	0	0	0	0.0891403	0	0	0	0	0	0	0	0	0	0.0946651	0	0	0	0.1141	0.0944383	0	0	0	0	0	0	0	0	0	0	0	0	0	0	0
danyel_c_366	0.0635043	0	0	0	0	0	0	0	0	0	0	0	0	0	0	0	0	0	0.0785406	0	0	0	0	0	0	0	0	0	0	0	0	0	0.0847148	0	0	0	0	0	0	0	0	0	0	0	0	0	0	0	0
danyel_c_367	0.180302	0	0	0.171301	0	0	0	0	0	0	0	0	0	0	0	0	0	0	0.368125	0	0	0	0	0	0	0	0	0	0.157889	0	0	0	0	0.24693	0	0	0	0	0	0	0	0	0	0	0	0.238869	0	0	0
danyel_c_368	0	0	0	0	0	0	0	0	0	0	0	0	0	0	0.107059	0	0	0	0.1347	0	0	0	0	0	0	0	0	0	0	0	0	0	0	0	0	0.084324	0	0	0	0	0	0	0	0	0	0	0	0	0
danyel_c_369	0	0.14669	0	0	0	0	0.158152	0	0	0	0	0	0	0	0	0	0	0	0	0	0	0	0	0	0	0	0	0	0.23197	0	0	0	0.1725	0	0	0	0	0	0	0	0	0	0	0	0	0.196325	0	0	0
danyel_c_370	0.0678292	0	0	0	0	0	0	0	0	0	0	0	0	0	0	0	0	0	0.0738894	0	0	0	0	0	0.0552518	0	0	0	0.0501517	0	0	0	0.0707356	0	0	0	0	0	0	0	0	0	0	0	0	0	0	0	0
danyel_c_371	0.21894	0	0	0	0	0	0.116964	0	0	0	0.10206	0	0	0	0	0	0	0	0	0	0	0	0	0	0	0	0	0	0.0975372	0	0	0	0.0963286	0.115049	0	0	0	0	0	0	0	0	0	0	0	0.123366	0	0	0
danyel_c_372	0	0.178	0	0	0	0	0.46045	0	0	0	0	0	0	0	0	0	0	0	0	0	0	0	0	0	0	0	0	0	0	0.178262	0	0	0.216317	0	0	0	0	0	0	0	0	0	0	0	0	0	0	0	0
danyel_c_373	0.157846	0	0	0.131938	0	0	0	0	0	0	0	0	0	0	0	0	0	0	0.104605	0	0	0	0	0	0	0	0	0	0.171368	0	0	0	0	0.134173	0	0	0	0	0	0	0	0	0	0	0	0	0	0	0
danyel_c_374	0	0.161403	0	0	0	0	0	0	0	0	0	0.128569	0	0	0	0	0	0	0	0	0	0	0	0	0	0	0	0	0.23908	0.163258	0.137747	0	0.181449	0.18574	0	0	0	0	0	0	0	0	0	0	0	0.166202	0	0	0
danyel_c_375	0.110969	0	0	0.122178	0.118428	0	0	0	0	0	0.117537	0	0	0	0	0	0	0	0.126159	0	0	0	0	0	0	0	0	0	0.124122	0	0	0	0.142584	0	0	0	0	0	0	0	0	0	0	0	0	0	0	0	0
danyel_c_376	0.11387	0	0	0	0	0	0	0	0	0	0	0	0	0	0	0	0	0	0.125686	0	0	0	0	0	0	0	0	0	0	0	0	0	0	0	0	0	0	0	0.146191	0	0	0	0	0	0	0	0	0	0
danyel_c_377	0	0	0	0	0	0	0	0	0	0	0	0.151312	0	0	0	0	0	0	0.166411	0	0	0	0	0	0	0	0	0	0.186897	0	0	0	0.15715	0	0	0	0	0	0	0	0	0	0	0	0	0	0	0	0
danyel_c_378	0.239792	0	0	0	0	0	0	0	0	0	0	0	0	0	0	0	0	0	0.170792	0	0	0	0	0	0	0	0	0	0	0	0	0	0.147357	0	0	0	0	0	0	0	0	0	0	0	0	0	0	0	0
danyel_c_379	0	0	0	0	0	0	0	0	0	0	0.207662	0	0	0	0	0	0	0	0.296291	0	0	0	0	0	0	0	0	0	0.227443	0	0	0	0.264186	0.20994	0	0	0	0	0	0	0	0	0	0	0	0	0	0	0
danyel_c_380	0.0936431	0	0	0	0	0	0	0	0	0	0.0868071	0	0	0	0	0	0	0	0.110014	0	0	0	0	0	0	0	0	0	0	0	0	0	0.10329	0	0	0	0	0	0	0	0.0670529	0	0	0	0	0	0	0	0.115678
danyel_c_381	0.136573	0	0	0	0	0	0	0	0	0	0	0	0	0	0	0	0	0	0.141523	0	0	0	0	0	0	0	0	0	0	0	0	0	0	0	0	0	0	0	0	0	0	0	0	0	0	0	0	0	0
danyel_c_382	0	0	0	0	0	0	0	0	0	0	0	0	0	0	0	0	0	0	0.105652	0	0	0	0	0	0	0	0	0	0.0958642	0	0.0661289	0	0	0	0	0	0	0	0	0	0	0	0	0	0	0	0	0	0
danyel_c_383	0.224712	0	0	0	0	0	0	0	0	0	0	0.299207	0	0	0	0	0	0	0.244658	0	0	0	0	0	0	0	0	0	0	0	0	0	0	0	0	0	0	0	0	0	0	0	0	0	0	0.186436	0	0	0
danyel_c_384	0.200923	0	0	0	0	0	0	0	0	0	0	0	0	0	0	0	0	0	0.26072	0	0	0	0	0	0	0	0	0	0.153756	0	0	0	0	0	0	0	0	0	0	0	0	0	0	0	0	0	0	0	0
danyel_c_385	0.125225	0	0	0	0	0	0	0	0	0	0	0.0940905	0	0	0	0	0	0	0	0	0	0	0	0	0	0	0	0	0	0	0	0	0.130306	0	0	0	0	0	0	0	0	0.0999225	0	0	0	0	0	0	0
danyel_c_386	0.164862	0	0	0	0	0	0	0	0	0	0	0	0.196558	0	0	0	0	0	0.275525	0	0	0	0	0	0	0	0	0	0.154612	0	0	0	0.161842	0.202719	0	0	0	0	0	0	0	0	0	0	0	0	0	0	0
danyel_c_387	0.10138	0.166167	0	0	0	0	0	0	0	0	0.113274	0	0.107951	0	0	0	0	0	0	0	0	0	0.103512	0	0	0	0	0	0.156849	0.158327	0	0	0.119018	0	0	0	0	0	0	0	0	0	0	0.105075	0	0	0	0	0
danyel_c_388	0.31713	0.147073	0	0.15093	0	0	0.175284	0	0	0	0	0	0	0	0	0.140151	0	0	0.569799	0	0	0	0	0	0	0	0	0	0	0	0	0	0	0.491219	0	0	0	0	0	0	0	0	0	0	0	0.200661	0	0	0
danyel_c_389	0.148149	0	0	0	0	0	0.203753	0	0	0	0	0	0	0	0	0.168368	0	0	0.190544	0	0	0	0	0	0	0	0	0	0	0	0	0	0	0.178085	0	0	0	0	0	0	0	0	0	0	0	0.179584	0	0	0
danyel_c_390	0	0	0	0.292699	0	0	0	0	0	0	0	0	0	0	0	0	0	0	0.349918	0	0	0	0	0	0	0	0	0	0	0	0.309622	0	0.28986	0	0	0	0	0	0	0	0	0	0	0	0	0	0	0	0
danyel_c_391	0.217923	0	0	0	0	0	0	0	0	0	0	0.289368	0	0	0	0	0	0	0.198515	0	0	0	0	0	0	0	0	0	0.226187	0	0	0	0	0	0	0	0	0	0	0	0	0	0	0	0	0	0	0	0
danyel_c_392	0.14441	0.186076	0	0.152947	0	0	0	0	0	0	0.299889	0	0	0	0	0	0	0	0	0	0	0	0	0	0	0	0	0	0	0.16478	0	0	0	0	0	0	0	0	0	0.125212	0	0	0	0	0	0.266046	0	0	0
danyel_c_393	0	0	0	0	0	0	0	0	0	0	0	0.128949	0	0	0	0	0	0	0	0	0	0	0	0	0	0	0	0	0.100499	0	0	0	0	0	0	0	0	0	0	0	0	0	0	0	0	0	0	0	0
danyel_c_394	0	0.110732	0	0	0	0	0	0	0	0	0	0	0	0	0	0	0	0	0.101827	0	0	0	0	0	0	0	0	0	0.0992606	0.107378	0.111863	0	0.104406	0.138852	0	0	0	0	0	0	0	0	0	0	0	0	0	0	0
danyel_c_395	0	0	0	0	0	0	0	0	0	0	0	0	0	0	0	0	0	0	0.102279	0	0	0	0	0	0	0	0	0	0.109539	0	0.102151	0	0	0	0	0	0	0	0	0	0	0	0	0	0	0	0	0	0
danyel_c_396	0	0	0	0	0	0	0	0	0	0	0	0	0	0	0	0	0	0	0.0943444	0	0	0	0	0	0	0.0719596	0	0	0.0821109	0	0	0	0.0709761	0	0	0	0	0	0	0	0	0	0	0	0	0	0	0	0
danyel_c_397	0	0	0	0	0	0	0	0	0	0	0	0.150288	0	0	0	0	0	0	0.184877	0	0	0	0	0	0	0	0	0	0	0	0	0	0.115954	0	0	0	0	0	0	0	0	0	0	0	0	0	0	0	0.137008
danyel_c_398	0	0	0	0	0	0	0	0	0	0	0	0	0	0	0	0	0	0	0	0	0	0	0	0	0	0	0	0	0.145004	0	0.113789	0	0.0873286	0	0	0	0	0	0	0	0	0	0	0	0	0	0	0	0
danyel_c_399	0	0.144037	0	0	0.155159	0	0	0	0	0	0	0	0	0	0	0	0	0	0.146457	0	0	0	0	0	0	0	0	0	0	0.141079	0	0	0.202201	0	0	0	0	0	0	0	0	0	0	0	0	0	0	0	0
danyel_c_400	0	0.0617969	0	0	0	0	0	0	0	0	0.0566753	0	0	0	0	0	0	0	0	0	0	0	0	0	0	0	0	0	0.0873153	0.0604095	0.0623926	0	0.0738614	0.0623405	0	0	0	0	0	0	0	0	0	0	0	0.0585713	0	0	0
danyel_c_401	0.18132	0	0	0	0	0	0	0	0	0	0	0.189051	0	0	0	0	0	0	0.264278	0	0	0	0	0	0	0	0	0	0.18541	0	0	0	0	0.183028	0	0	0	0	0	0	0	0	0	0	0	0.269978	0	0	0
danyel_c_402	0.0978425	0	0	0	0	0	0	0	0	0	0	0.0930351	0	0	0	0	0	0	0	0	0	0	0	0	0	0	0	0	0	0	0	0	0	0	0	0	0	0	0	0	0	0	0	0	0	0	0	0	0
danyel_c_403	0	0	0	0	0	0	0	0	0	0	0	0	0	0	0	0	0	0	0.070915	0	0	0	0	0	0	0	0	0	0	0	0.110907	0	0	0	0	0	0	0	0	0	0	0	0	0	0	0	0	0	0.0700994
danyel_c_404	0	0	0	0	0	0	0	0	0	0	0	0	0	0	0	0	0	0	0	0	0	0	0	0	0	0	0	0	0.0634795	0	0	0	0.0787193	0	0.0776808	0	0	0	0	0	0	0	0	0	0	0	0	0	0
danyel_c_405	0	0.0751533	0	0	0.0523051	0	0.0487959	0	0	0	0	0	0	0	0	0	0	0	0	0	0	0	0	0	0	0	0	0	0	0.0692618	0.0698854	0	0.0511252	0.0598442	0	0	0	0	0	0	0	0	0	0	0	0.0499944	0	0	0
danyel_c_406	0.188825	0.134743	0	0	0.183826	0	0	0	0	0	0	0	0	0	0	0	0	0	0.334907	0	0	0	0	0	0	0.151093	0	0	0	0	0	0	0.22745	0.180645	0	0	0	0	0	0	0	0	0	0	0	0.155939	0	0	0.131292
danyel_c_407	0	0.388354	0	0	0	0	0.142803	0	0	0	0	0	0	0	0	0	0	0	0.474136	0	0	0	0	0	0	0	0	0	0.132135	0	0	0	0.147987	0.207316	0	0	0	0	0	0	0	0	0	0	0	0.216404	0	0	0
danyel_c_408	0.0743387	0	0	0	0	0	0.0898448	0	0	0	0	0	0	0	0	0	0	0	0	0	0	0	0	0	0	0	0	0	0.0848503	0	0	0	0.068789	0	0	0	0	0	0	0	0	0	0	0	0	0.0736064	0	0	0
danyel_c_409	0	0.212513	0	0	0	0	0.197673	0	0	0	0	0	0	0	0	0	0	0	0.142018	0	0	0	0	0	0	0	0	0	0	0.192749	0	0	0	0.131845	0	0	0	0	0	0	0.155921	0	0	0	0	0	0	0	0
danyel_c_410	0	0	0	0	0	0	0	0	0	0	0	0	0	0	0	0	0	0	0.141081	0	0	0	0	0	0	0	0	0	0	0	0	0	0.136281	0	0	0	0	0	0	0	0	0	0	0	0	0	0	0	0.115302
danyel_c_411	0.157673	0.179657	0	0	0	0	0	0	0	0	0	0	0	0	0	0	0	0	0.23732	0	0	0	0	0	0	0	0	0	0	0	0	0	0.109867	0.128103	0	0	0	0	0	0	0	0.105311	0	0	0	0	0	0	0
danyel_c_412	0.092886	0.0807043	0	0	0	0	0	0	0	0	0	0.050858	0	0	0	0	0	0	0.101943	0	0	0	0.0711528	0	0	0	0	0	0.0922288	0	0	0	0.0885283	0.092939	0	0	0	0	0	0	0	0	0	0	0	0.0673225	0	0	0
danyel_c_413	0.233751	0	0	0	0.135791	0	0	0	0	0	0	0.120459	0	0	0	0	0	0	0.129692	0	0	0	0	0	0	0	0	0	0	0	0	0	0	0	0	0	0	0	0	0	0	0	0	0	0	0	0	0	0
danyel_c_414	0.405625	0.192792	0	0	0	0	0	0	0	0	0	0.30096	0	0	0	0	0	0	0.705987	0	0	0	0	0	0	0	0	0	0	0	0	0	0	0.227961	0.18361	0	0	0	0	0	0	0	0	0	0	0	0	0	0
danyel_c_415	0.282688	0.319353	0	0	0	0	0	0	0	0	0	0	0	0	0	0	0	0	0.58397	0	0	0	0	0	0	0	0	0	0	0.32304	0	0	0	0	0	0	0	0	0	0	0	0	0	0	0	0	0	0	0
danyel_c_416	0	0.158971	0	0	0	0	0	0	0	0	0	0	0	0	0	0	0	0	0.201453	0	0	0	0	0	0	0	0	0	0	0.158933	0	0	0.126347	0	0	0	0	0	0	0	0	0	0	0	0	0	0	0	0
danyel_c_417	0.231007	0	0	0	0	0	0	0	0	0	0	0	0	0	0	0	0	0	0.217893	0	0	0	0	0	0	0	0	0	0.373255	0	0	0	0	0	0	0	0	0	0	0	0	0	0	0	0	0	0	0	0
danyel_c_418	0.147294	0	0	0	0	0	0	0	0	0	0	0	0	0	0	0.118745	0	0	0.165531	0	0	0	0	0.123947	0	0	0	0	0	0	0	0	0	0	0	0	0	0	0.251678	0	0	0	0	0	0	0.124197	0	0	0
danyel_c_419	0	0	0	0	0	0	0.102606	0	0	0	0	0	0	0	0	0	0	0	0.109493	0	0	0	0	0	0	0	0	0	0	0	0	0	0.100186	0	0	0	0	0	0	0	0	0	0	0	0	0.145512	0	0	0
danyel_c_420	0.180429	0	0	0	0	0	0	0	0	0	0	0	0	0	0	0	0	0	0.282493	0	0	0	0	0	0	0	0	0	0	0	0	0	0	0	0	0	0	0	0	0	0	0	0	0	0	0.193511	0	0	0
danyel_c_421	0.182486	0	0	0	0.152769	0	0	0	0	0	0	0.313309	0	0	0	0	0	0.23278	0	0	0	0	0	0	0	0	0	0	0	0	0	0	0	0	0	0	0	0	0.199453	0	0	0	0	0	0	0	0	0	0.148026
danyel_c_422	0.212189	0	0	0	0	0	0	0	0	0	0.186204	0	0	0	0	0	0	0	0.230809	0	0	0	0	0	0	0	0	0	0	0	0	0	0.285031	0	0	0	0	0	0	0	0	0	0	0	0	0	0	0	0.213333
danyel_c_423	0	0	0	0	0	0	0	0	0	0	0	0.132184	0	0	0	0	0	0	0.160719	0	0	0	0	0	0	0	0	0	0.109729	0	0	0	0.143195	0	0	0	0	0	0.11307	0	0	0	0	0	0	0	0	0	0
danyel_c_424	0.14381	0	0	0	0	0	0	0	0	0	0	0	0	0	0	0	0	0	0.296622	0	0	0	0	0	0	0	0	0	0	0	0	0	0	0.208446	0	0	0	0	0	0	0	0	0	0	0	0.1933	0	0	0
danyel_c_425	0.0538305	0.0607453	0	0.0545991	0	0	0	0	0	0	0.0581389	0	0	0	0	0	0	0	0.0870424	0	0	0	0	0	0	0.0853184	0	0	0	0.0582165	0	0	0.0691717	0	0	0	0	0	0	0	0	0	0	0	0	0	0	0	0
danyel_c_426	0.0940306	0	0	0	0	0	0.0971861	0	0	0	0.0929886	0	0	0	0	0	0	0	0	0	0	0	0	0	0	0	0	0	0	0	0	0	0.0893131	0	0	0	0	0	0	0	0	0	0	0	0	0	0	0	0
danyel_c_427	0.203785	0	0	0	0	0	0	0	0	0	0	0	0	0	0	0	0	0	0.217797	0	0	0	0	0	0	0.161175	0	0	0	0	0	0	0.149378	0	0	0	0	0	0	0	0	0	0	0	0	0.184569	0	0	0
danyel_c_428	0.21399	0.172264	0	0	0	0	0	0	0	0	0	0	0	0	0	0	0	0	0.234059	0	0	0	0	0	0	0	0	0	0	0	0.180631	0	0.182099	0	0	0	0	0	0	0	0	0	0	0	0	0	0	0	0
danyel_c_429	0	0.0833242	0	0.0774151	0	0	0	0	0	0	0	0.0831629	0	0	0	0	0	0	0	0	0	0	0	0	0.0752369	0	0	0	0.0787761	0.0801053	0	0	0.104114	0	0	0	0	0	0	0	0	0	0	0	0	0	0	0	0.0980765
danyel_c_430	0	0	0	0	0	0	0	0	0	0	0	0	0	0	0	0	0	0	0.180703	0	0	0	0	0	0	0	0	0	0	0	0	0	0.103481	0	0	0	0	0	0	0	0	0	0	0	0	0	0	0	0
danyel_c_431	0.0628393	0.0729649	0	0	0	0	0	0	0	0	0	0	0	0	0	0	0	0	0.0946796	0	0	0	0	0	0	0	0	0	0	0.0666967	0	0	0.0883005	0	0	0	0	0	0	0	0	0	0	0	0	0	0	0	0.0618793
danyel_c_432	0	0	0	0	0	0	0.135372	0	0	0	0	0	0	0	0	0	0	0	0.10035	0	0	0	0	0	0	0	0	0	0	0	0	0	0	0.0907645	0	0	0	0	0	0	0	0	0	0	0	0.163768	0	0	0
danyel_c_433	0	0	0	0	0	0	0	0	0	0	0.150907	0	0	0	0	0	0	0	0.168473	0	0	0	0	0	0	0	0	0	0	0	0	0	0	0	0	0	0	0	0	0	0	0	0	0	0	0	0	0	0
danyel_c_434	0.256784	0.192465	0	0	0	0	0.254885	0	0	0	0	0	0	0	0	0	0	0	0.285167	0	0	0	0	0	0	0	0	0	0	0	0	0	0	0.334728	0	0	0	0	0	0	0	0	0	0	0	0.255011	0	0	0
danyel_c_435	0	0	0	0	0	0	0	0	0	0	0	0	0	0	0	0	0	0	0	0	0	0	0	0	0	0	0	0	0	0	0	0	0	0	0	0	0	0	0.118133	0	0	0	0	0	0	0.125439	0	0	0
danyel_c_436	0.0728484	0	0	0	0	0	0	0	0	0	0	0	0	0	0	0	0	0	0.0786002	0	0	0	0	0	0	0	0	0	0	0	0	0	0.0667898	0.0619341	0	0	0	0	0	0	0	0.0630634	0	0	0	0	0	0	0
danyel_c_437	0	0.136663	0	0	0	0	0	0	0	0	0	0.0907164	0	0	0	0	0	0	0.12414	0	0	0	0	0	0	0	0	0	0.108409	0.12983	0	0	0.101209	0	0	0	0	0	0	0	0	0	0	0	0	0.119101	0	0	0
danyel_c_438	0.238717	0	0	0	0	0	0	0	0	0	0	0	0	0	0	0	0	0	0.16971	0	0	0	0	0	0	0	0	0	0.164543	0	0	0	0.167798	0	0	0	0	0	0	0	0	0	0	0	0	0	0	0	0
danyel_c_439	0.136807	0	0	0	0	0	0	0	0	0	0	0	0	0	0	0	0	0	0.217979	0	0	0	0	0	0	0	0	0	0.111689	0	0	0	0	0	0	0	0	0	0	0	0	0	0	0	0	0	0	0	0
[truncated: 243 more columns]
