# Supplementary material for: Efficiency of Computer-Aided Facial Phenotyping (DeepGestalt) in Individuals With and Without a Genetic Syndrome: Diagnostic Accuracy Study
Source: J Med Internet Res. 2020 Oct 22;22(10):e19263. doi: 10.2196/19263 (PMC7644377; doi:10.2196/19263)
Supplement: Multimedia Appendix 1 [file jmir_v22i10e19263_app1.zip › code and data/readme.txt]

Description
	differentiator.py is a Python 3 module to produce all results and figures of the paper 
	"Efficiency of Computer-Aided Facial Phenotyping (DeepGestalt) in Individuals With and Without a Genetic Syndrome: Diagnostic Accuracy Study".

	data.txt contains a tab separated table describing the syndromic cohort's image data 

	matrix.txt contains a tab separated table with all of DeepGestalt's output vectors used in this investigation (i.e. the respective top 30 Gestalt scores)
	the case field is strucured as follows:
	six character abbreviation of diagnosis ("danyel" refers to Danyel cohort), underscore, "i" for index patient or 'c' for control, underscore, case number
	e.g.: angelm_c_45 refers to the healthy control image of patient 45 who has Angelman syndrome

Dependencies
	the code is designed for python 3.7
	it requires pandas (tested on v. 0.25.1),
	seaborn (tested on v. 0.9.0), 
	numpy (tested on v. 1.16.5),
	scipy (tested on v. 1.3.1),
	sklearn (tested on v. 0.21.3),
	matplotlib (tested on v. 3.1.1),
	pyroc (tested on v.0.1.2)
	and compare_auc_delong_xu (adapted from https://github.com/yandexdataschool/roc_comparison/blob/master/compare_auc_delong_xu.py)
	

Example
	reproduce.py uses differentiator.py to create all figures and numbers relevant to the paper

Help	
	differentiator.py's classes are documented for the use of Python's help-function
