# Supplementary material for: Efficiency of Computer-Aided Facial Phenotyping (DeepGestalt) in Individuals With and Without a Genetic Syndrome: Diagnostic Accuracy Study
Source: J Med Internet Res. 2020 Oct 22;22(10):e19263. doi: 10.2196/19263 (PMC7644377; doi:10.2196/19263)
Supplement: Multimedia Appendix 1 [file jmir_v22i10e19263_app1.zip › code and data/reproduce.py]

# -*- coding: utf-8 -*-
"""
Created on Mon Mar  2 12:09:23 2020

@author: Martin A. Mensah
"""

import differentiator
import matplotlib.pyplot as plt

#load data from matrix.tsv and data.tsv
print( '----- loading data -----')
data = differentiator.Dataset()
data.load()

# 1 plot roc curves (Fig 3 A)
print( '\n----- plotting ROC curves -----')
data.plot_roc()

# perform DeLong test on Rocc curves (maximum gestalt and svm tranformed) of all images 
print( '\n----- performing DeLong test (all images) -----')
data.delong()

# perform DeLong test on Rocc curves (maximum gestalt and svm tranformed) of all images 
print( '\n----- performing DeLong test (White images) -----')
data.delong('White')

# perform DeLong test on Rocc curves (maximum gestalt and svm tranformed) of all images 
print( '\n----- performing DeLong test (Other images) -----')
data.delong('Other')

# plot maximum gestalt scores of healthy and syndromic cohort (Fig 3B)
print( '\n----- plotting maximum Gestalt score distributions -----')
plt.figure()
data.plot_swarm_box()

# plot average, treacher-collins and loyes-dietz sensitivities (Fig 3C)
print( '\n----- plotting summary of sensitivities -----')
plt.figure()
data.plot_sensitivities(False)

# plot svm-transformed scores of healthy and syndromic cohort (Fig 3E)
print( '\n----- plotting SVM score distributions -----')
plt.figure()
data.plot_swarm_box('svm')

# plot confusion matrix of support vector machine classification (Fig 3D)
print( '\n----- plotting confusion matrix -----')
data.plot_conf_matrix()

# plot frequencies of syndrome suggestions in healthy control cohort (Fig 2A)
print( '\n----- plotting frequencies of syndrome suggestions in healthy controls -----')
plt.figure()
data.check_frequencies()

# plot syndrome-specific true positive rates of SVM classification (Fig 2B)
print( '\n----- plotting true positive rates of SVM classification -----')
plt.figure()
data.check_classification()

# plot maximum gestalt scores of White images in the healthy and syndromic cohort (Fig S1A)
print( '\n----- plotting maximum Gestalt score distributions (White) -----')
plt.figure()
data.plot_swarm_box(ethnicity = 'White')

# plot maximum gestalt scores of Other images in the healthy and syndromic cohort (Fig S1B)
print( '\n----- plotting maximum Gestalt score distributions (Other) -----')
plt.figure()
data.plot_swarm_box(ethnicity = 'Other')

# plot syndrome-specific sensitivities (Fig S2)
print( '\n----- plotting syndrome-specific sensitivities -----')
data.plot_sensitivities()

# plot MCCs of SVM classifications based on 1 - 30 Gestalt top-rank scores (Fig S3)
print( '\n----- plotting MCCs of SVM classification with increasing number of top Gestalt scores -----')
plt.figure()
data.classify_to_top_30()
